# Supplementary material for: The taxonomic distribution of histamine-secreting bacteria in the human gut microbiome
Source: BMC Genomics. 2021 Sep 26;22:695. doi: 10.1186/s12864-021-08004-3 (PMC8465708; doi:10.1186/s12864-021-08004-3)
Supplement: Supplementary file 1 — Additional file 1 Table S1. Putative histamine-secreting bacteria (HSB) species identified in GTDB. (XLSX 53 kb) [file 12864_2021_8004_MOESM1_ESM.xlsx]

## Sheet: Table_S1
Table S1. Putative histamine-secreting bacteria (HSB) species identified in GTDB.
Species name	Rep genome id	Genome id	HdcA type	HSB strains/total strains in pan-genome	GTDB r95 taxonomy	HdcA sequence	HdcP sequence
Morganella psychrotolerans	GCF_001676155.1	GCF_001676155.1	PLP	2/2	d__Bacteria;p__Proteobacteria;c__Gammaproteobacteria;o__Enterobacterales;f__Enterobacteriaceae;g__Morganella;s__Morganella psychrotolerans	>GCF_001676155.1_02451 MTLSINDQNKLDAFWAYCVKNQYFNIGYPESADFNYTNLERFLRFSINNCGDWGEYCNYLLNSFDFEKEVMEYFADLFKIPFEQSWGYVTNGGTEGNMFGCYLGREIFPDGTLYYSKDTHYSVAKIVKLLRIKSQVVEAQPNGEIDYDDLMKKIADDKEAHPIIFANIGTTVRGAIDDIAEIQKRMKAAGIKREDYYLHADAALSGMILPFVDEPQAFTFADGIDSIGVSGHKMIGTPIPCGIVVAKKENVDRISVEIDYISAHDKTITGSRNGHTPLMLWEAVRAHSTEDWKRRIGRSLDMAQYAVDRLQKAGINAWRNKNSITVVFPCPSERVWKEHCLATSGNDAHLITTAHHLDTAQIDALIDDVIADAKLH…	>GCF_001676155.1_02450 MVHNGKPTHRMGLIALIIMTASNMMGSGVFMLPSSLAHIGSIALWGGLITFCGVLALALVFAKTGEISPCKGGVIANIGRTFGQYTGLQTSLFYWLSTWIGNCALLISGVGYLSYFFPQLHTPLYAAITAIIILWSFVLLGLQGAKIVGYAQIFTGLCMLAVILSISIFGWTSFDYTRYISSFNVTQTSDTDAIMAAAAISLWGYLGIESASVSSAQVINPRRNIPLATIIGLLIAAACYLSSANVMMGILPHEQLINSTAPFADTAQYLWGGHAGQIISALAIIACFGALPGWQILQTEVPRSAAENGTFPQFFADVNRHGVPYKGLICTACMMSAVLLLTISPSLEQQFRNIIILAVSASLIPYAFAAVSLPIG…
Morganella morganii	GCA_900635025.1	GCA_900635025.1	PLP	50/51	d__Bacteria;p__Proteobacteria;c__Gammaproteobacteria;o__Enterobacterales;f__Enterobacteriaceae;g__Morganella;s__Morganella morganii	>GCA_900635025.1_00580 MTLSINDQNKLDAFWAYCVKNQYFNIGYPESADFDYTNLERFLRFSINNCGDWGEYCNYLLNSFDFEKEVMEYFADLFKIPFEQSWGYVTNGGTEGNMFGCYLGREIFPDGTLYYSKDTHYSVAKIVKLLRIKSQVVESLPNGEIDYDDLMKKIADDKEAHPIIFANIGTTVRGAIDDIAEIQKRLKAAGIKREDYYLHADAALSGMILPFVDDAQPFTFADGIDSIGVSGHKMIGSPIPCGIVVAKKENVDRISVEIDYISAHDKTITGSRNGHTPLMLWEAIRSHSTEEWKRRITRSLDMAQYAVDRMQKAGINAWRNKNSITVVFPCPSERVWREHCLATSGDVAHLITTAHHLDTAQIDKLIDDVIADFNLH…	>GCA_900635025.1_00579 MVPNGKSTHRMGLTALIIMTASNMMGSGVFMLPSSLAHIGSIALWGGLLTFCGVLALALVFAKTGEISPCKGGVIANIGRTFGQYIGLQTSLFYWLSTWIGNCALLISGVGYLSYFFPQLHTPLYAAITAIIILWAFVLLGLQGAKVVGYAQIFTGLCMLTVILSISIFGWTSFDYTRYITSFNVTQTSNTDAIFAAAAISLWGYLGIESASVSSAQVTNPHRNIPLATIIGLVIAAACYLSSTNVMMGILPHEQLVNSTAPFADTARYLWGEHAGQIISALAIIACFGALPGWQILQTEVPSSAAEEGTFPRFFADVNRHGVPYKGLICTAGMMSAVLLLTISPSLEQQFRNIIILAVSASLIPYAFAVISLPIA…
Serratia fonticola	GCF_006715025.1	GCF_006715025.1	PLP	2/2	d__Bacteria;p__Proteobacteria;c__Gammaproteobacteria;o__Enterobacterales;f__Enterobacteriaceae;g__Serratia_A;s__Serratia_A fonticola_A	>GCF_006715025.1_00041 MTLSIADQNKLDAFWSYCVKNQYFNIGYPESADFDYTLLERFMRFSINNCGDWSEYCNYLLNSFEFEKEVMVYFSELFKIPFEESWGYVTNGGTESNMFGCYLGREIFPDGTLYYSKDTHYSVAKIVKLLRIKSQVVESLPNGEVDYDDLMAKIAKDNEKHPIIFANIGTTVRGAIDDIHLIQQRLKEAGFKREDYYLHADAALSGMILPFVDEPQGFTFADGIDSIGVSGHKMIGSPIPCGIVVAKKKNVDRISVEIDYISAHDKTITGSRNGHTPMMMWEAIKSHSTADWRRRIERSLHMAQYAVDRMQKAGINAWRNKNSITVVFPCPSEAVWKKHCLATSNEVAHLITTAHHLDTSQIDALIDDIIADSRAH…	>GCF_006715025.1_00040 MGSVSASSAHKMGVVALTLVTASNMMGSGVFMLPTNLAGVGYISLWGWLLTIIGVIALALVFAKTSLITPRNGGIVAYASDAFGPFIGFQTTMCYWISAWVGNVALLVAGVGYLSYFFPQLRDPTIGSIVAIAILWGFILLASFGARVAGRAQSFTAGCMLVVVLGVGVVGWFWFDPHMFTQVYNGTGKSDSSAIITAASIALWGFLGVESAVVSSGQVEKPEYTVPRATVYGLLIASVCYVGSCSVIMGLVPHSELVNSAAPFADAARYMFGETAGNIASALSIIACFGSISGWLILQSEGPRAGAQQGLFPQFFADANKNDVPMKSLIFTGVLMSAVLLMTASPNLAKQFEVVILMSVFASLLPYMYALISLPI…
Morganella psychrotolerans B	GCF_001676055.1	GCF_001676055.1	PLP	2/2	d__Bacteria;p__Proteobacteria;c__Gammaproteobacteria;o__Enterobacterales;f__Enterobacteriaceae;g__Morganella;s__Morganella psychrotolerans_B	>GCF_001676055.1_01120 MTLSINDQNKLDAFWAYCVKNQYFNIGYPESADFDYTNLERFLRFSINNCGDWGEYCNYLLNSFDFEKEVMEYFADLFKIPFEKSWGYVTNGGTEGNMFGCYLGREIFPDGTLYYSKDTHYSVAKIVKLLRIKSQVVEAQPNGEIDYDDLMKKIAADKEAHPIIFANIGTTVRGAIDDITEIQKRMKAAGIKREDYYLHADAALSGMILPFVDEPQAFTFADGIDSIGVSGHKMIGSPIPCGIVVAKKENVDRISVEIDYISAHDKTITGSRNGHTPLMLWEAVRAHSTEDWKRRIGRSLDMAQYAVDRLQKAGINAWRNKNSITVVFPCPSERVWKEHCLATSGNDAHLITTAHHLDTAQIDALIDDVIADAKLH…	>GCF_001676055.1_01119 MGNMSASSAHKMGVVALTLVTASNMMGSGVFMLPTNLAGVGYISLWGWLFTIIGVIALALVFAKTSLITPRNGGIVAYASDAFGPFIGFQTTVCYWISAWVGNVALLVAGVGYLSYFFPELRNPTIGSIVAIVILWGFVVLASFGARVAGRAQSFTASCMLVVVLGVGVIGWFWFDPQMFSQVYNGTGKSDTSAIITAASIALWGFLGVESAVVSSGQVDKPEYTVPRATVYGLLIASVCYVGSCTVIMGLVPHEELVNSAAPFADAARYMFGETAGTVASILSIIACFGSISGWLILQSEGPRAGADQGLFPKFFSDVNKNDVPMKSLIFTGVLMSLVLLMTASPNLAKQFEIVILMSVFASLLPYMYALISLPI…
Haemophilus aegyptius	GCF_000195005.1	GCF_000195005.1	PLP	14/20	d__Bacteria;p__Proteobacteria;c__Gammaproteobacteria;o__Enterobacterales;f__Pasteurellaceae;g__Haemophilus;s__Haemophilus aegyptius	>GCF_000195005.1_00264 MKLSMKDQVKLDEFYGYCLKNRFFNLGYPESADIDYSVLEKFWNINFNNCGDWAEYCNFKLNTFEFEKDVMEYFYDLFKISKEDAWGYVTNGGTEGNMFGIWLARETFPNSTLFYSKEAHYSAAKIVTLLRMKSCVVERQKDGVVDYEDLINKILQSGEKHPIILANLGSTVHGAIDDISKIQKLMSQAGFKREDYYIHGDAALSGMILPFVDDPQPHTFSDGLDSIGVSGHKMLASPIPCGIAIGRKKLVDNITVEVDYIAAHDKTITGSRNGHTPLVLWTAIKGHTFDAFKARIDRCLSMADYVVNRIRSAGYNAWKHKNSITVVVPRPEESVWEKWSLAPSGNEVHVVTTAHNEWETERVEQLCDELIENYRK…	>GCF_000195005.1_00263 MSSEISVKKAKKMGVLALTLVTASNMMGSGVFLLPTNLGSIGAISIFGWIITILGVMALALVFAKTSLIHEKIGGIVAYSRDAFGPFVGFQSTVAYWVSAWIGNVALLVAGVGYLAYFFPILKDPTVGTTYSCIVAIAILWIYVFLSSFGAKVAGSAQSFTALCGLAVILGVGIFGWFYFKPETYLEVINDTGNSNFSAIIAAASLAFWGFLGVESAVVSTGQVENPEKTVPKATVYGLLIAAVCYVASSTVIAGIIPHEVLKNSSAPFADVVKYMFDSELAGSIASALSILACFGSISGWFILQSEAPRAAAESGLFPKWFAELNKNDVPMKSLIFTAVLMCCVLLLTASPNLAEQFQIVILMSVYCSLLPYLYT…
Serratia rubidaea	GCF_901472405.1	GCF_001572725.1	PLP	1/7	d__Bacteria;p__Proteobacteria;c__Gammaproteobacteria;o__Enterobacterales;f__Enterobacteriaceae;g__Serratia_B;s__Serratia_B rubidaea	>GCF_001572725.1_00317 MTLSIADQNKLDAFWSYCVKNQYFNIGYPESADFDYTLLERFMRFSINNCGDWSEYCNYLLNSFEFEKEVMQYFSSLFKIPFEQGWGYVTNGGTESNMFGCYLGREIFPDGTLYYSKDTHYSVAKIVKLLRIKSQVVESLPNGEVDYDDLMAKIAKDNEKHPIIFANIGTTVRGAIDDIHVIQQRLKDAGFRREDYYLHADAALSGMILPFVDEPQGFTFADGIDSIGVSGHKMIGSPIPCGIVLAKKKNVDRISVEIDYISAHDKTITGSRNGHTPMMMWEAIKSHSFADWQRRIARSLQMAQYAVDRLQSAGVNAWRNKNSITVVFPCPSEAVWKKHCLATSGEVAHLITTAHHLDSSKIDALIDDVIADAQTN…	>GCF_001572725.1_00316 MGSISASSANKMGVVALTLVTASNMMGSGVFMLPTNLAGVGYISLWGWLLTIIGVIALALVFAKTSLITPRNGGIVAYASDAFGPFIGFQTTMCYWISAWVGNVALLVAGVGYLSYFFPQLRDPTIGSIVAIAILWGFIILASFGARVAGRAQSFTAACMLVVVLGVGVVGWFWFDPHMFTQVYNGTGKSNSSAIITAASIALWGFLGVESAVVSSGQVKQPEYTVPRATVYGLLIASVCYVGSCSVIMGLVPHAELVNSAAPFADAARYMFGETAGNIASALSIIACFGSISGWLILQSEGPRAGAQQGLFPQFFADANKNDVPMKSLIFTGVLMSAVLLMTASPNLAKQFEVVILMSVFASLLPYMYALISLPI…
Photobacterium damselae	GCF_003026815.1	GCF_003026815.1	PLP	13/37	d__Bacteria;p__Proteobacteria;c__Gammaproteobacteria;o__Enterobacterales;f__Vibrionaceae;g__Photobacterium;s__Photobacterium damselae	>GCF_003026815.1_04407 MTLSIENQNKLDVFWAHCVKNQYFNIGYPESADFNYTNLERFLRFSINNCGDWSEYCNYLLNSFDFEKEVIEYFAHTFKIPFDKCWGYVTNGGTEGNMFGCYLARELFPDSTLYYSKDTHYSVAKIVKLLRIKSQVVESLPNGEVNYDDLIKKIEQDGEKHPIIFANIGTTVKGAIDNIFEIQDRIAKLGIAREDYYIHADAALSGMILPFVDEPQGFNFADGIDSIGVSGHKMIGSPIPCGIVIAKKENVDQITVEIDYIAAHDKTITGSRNGHTPLMMWEAVKSHSFDEWQQRINRCLELAEYAVQQFQKAGIDAWRNKNSITVVFPCPSEDVWKKHCLATSNGLAHMVVSAHHLTHESIDDLINDVIADETRK…	>GCF_003026815.1_04408 MSDMSISQAHKIGVLALTLVTASNMMGSGVFMLPTNLAGIGTISIYGWIFTIVGVLALALVFAKTSLINPKDGGIVAYANDAFGPFIGFQSTICYWISAWIGNVALLVAGVGYLSFFFPILKDPTYGSITAICILWAFVILASFGANVATKAQSFTAICGLIVILGVGLIGWGWFNPQTYNAVYNGTGQSNMHAIISAASIALWGFLGVESAVVASGQVKDPEKTVPKATVYGLLITSVCYVGSCAVIMGIVPHDVLIHSPAPFADAAKYMFGPTAGNIASALSIIACFGSISGWLILQSEAPKAGAKSGLFPKFFGEVNKNNVPMKSLIFTGVLMSIVLLMTASPNLADQFQIIILMSVFASLLPYMYAIIALPI…
Tetragenococcus halophilus	GCF_003841405.1	GCF_002897555.1	pyruvoyl	1/20	d__Bacteria;p__Firmicutes;c__Bacilli;o__Lactobacillales;f__Enterococcaceae;g__Tetragenococcus;s__Tetragenococcus halophilus	>GCF_002897555.1_01975 MSEFDKKLNTLGVDRISVSPYKKWSRGYLEPGNVGNGYVSGLKVDAGVVDKTDDMILDGIVSYDRAETKNAYIGQINMTTASSFSGVGGTVLGYDILRNPEVDKAKPLFTEKQWDGSELPIYDAKPLQDTLVEYFGTKDDMRHYPAPGAFVCCANKGVTAERPKNDADMKPGQGYGVWSAIAISFAKDPTKYASMYVEDAGVWETPNEDELIEYLKGRRNAMAKSIAACGENTAGENGGAVFTSSWIGFAHAMMKPGQVGNAITVAPYIAMPVDSIPGGSILTPDTDMDIMQNLTMPEWLDKMGYQSLTKGGNINY	>GCF_002897555.1_01974 MDDAERAKKPEAGKMGFVGLVALCVSAMVGSGVFDLPKNMSQVAGVNAQLIAWITTAIGIWFIAETFVILSDVKPDLQAGLYKYGEIGFGPFTGFFTAWGYFVCECAANAAYAVLTMSTLDYFFPGTFTGGNNWPSVIGASIITWLLTALVLRGVEVSSTVQKFSTAIMLAVVVVFLVTVISHFNLNTFTTNANASQAIPSRGDKPMGSVMHQLMGTMMVTLWMFGGVEGAVVMSGKARNPKQVPKATITGFIICIVMYTLVGMLSLGVYSYGQLAHLTSPSTAYILTDLWHSTIGRDVITVALLFAVFSSWISWIQMLAELPQHAASEDGAFPRAFAHVSKRNVPDFSVIMATLVIQVIIIIAHFDLNAYQMLLT…
Haemophilus influenzae	GCF_001457655.1	GCF_000175435.1	PLP	10/645	d__Bacteria;p__Proteobacteria;c__Gammaproteobacteria;o__Enterobacterales;f__Pasteurellaceae;g__Haemophilus;s__Haemophilus influenzae	>GCF_000175435.1_00162 MKLSMKDQVKLDEFYGYCLKNRFFNLGYPESADIDYSVLEKFWNINFNNCGDWAEYCNFKLNTFEFEKDVMEYFYDLFKISKEDAWGYVTNGGTEGNMFGIWLARETFPNSTLFYSKEAHYSAAKIVTLLRMKSCVVERQKDGVVDYEDLINKILQSGEKHPIILANLGSTVHGAIDDIRKIQKLMSEAGFKREDYYIHGDAALSGMILPFVDDPQPHTFSDGLDSIGVSGHKMLASPIPCGIAIGRKKLVDNITVEVDYIAAHDKTITGSRNGHTPLVLWTAIKGHTFDAFKARIDRCLSMADYVVNRIRSAGYNAWKHKNSITVVVPRPEESVWEKWSLAPSGNEVHVVTTAHNEWETERVEQLCDELIENYRK…	>GCF_000175435.1_00163 MSSEISAKKAKKMGVLALTLVTASNMMGSGVFLLPTNLGSIGAISIFGWIITILGVMALALVFAKTSLIHERIGGIVAYSRDAFGPFVGFQSTVAYWVSAWIGNVALLVAGVGYLAYFFPILKDPTVGTTYSCIVAIVILWIYVFLSSFGAKVAGSAQSFTAICGLAVILGVGIFGWFYFKPETYLEVINDTGNSNFSAIIAAASLALWGFLGVESAVVSTGQVENPEKTVPKATVYGLLIAAVCYVASSTVIAGIIPHEVLKNSSAPFADAVKYMFDSELAGSIASALSILACFGSISGWFILQSEAPRAAAESGLFPKWFAELNKNDVPMKSLIFTAVLMCCVLLLTASPNLAEQFQIVILMSVYCSLLPYLYA…
Photobacterium sp900185615	GCF_900185615.1	GCF_001676065.1	PLP	4/5	d__Bacteria;p__Proteobacteria;c__Gammaproteobacteria;o__Enterobacterales;f__Vibrionaceae;g__Photobacterium;s__Photobacterium sp900185615	>GCF_001676065.1_01195 MTLSIENQNKLDEFWAYCVKNQYFNIGYPESADFDYTILERFMRFSINNCGDWAEYCNYLLNSFDFEKEVMEYFADLFKIPFEDSWGYVTNGGTESNMFGCYLGRELFPDGTLYYSKDTHYSVAKIVKLLRIKSQLVESLPNGEIDYDDLIAKIKQDDEKHPIIFANIGTTVRGAIDDISKIQAMIGELGIKREDYYIHADAALSGMILPFVDEPQGFNFADGIDSIGVSGHKMIGSPIPCGIVVAKKRNVDAISVEIDYISAHDKTITGSRNGHTPLMMWCAVKSHTHEDFKRRINRSLDLAQHAVQRLQSAGINAWCNKNSITVVFPCPSEAVWKKHCLATSGGQAHLITTAHHLDASKVDALIDDVIKDANGE…	>GCF_001676065.1_01194 MAAGNSDSSTMSASSAKKMGVVALTLVTASNMMGSGVFMLPTNLAGVGYISLWGWLITIVGVIALALVFAKTSLLTPRNGGIVAYAADAFGPFVGFQSTICYWISAWIGNVALLVAGIGYLSYFFPQLTDPSIGSVVAIVILWGFIALASLGAQAAGRAQSFTAVCMLVVVLGVGIVGWFWFDPHMFTQVYNGTGESNTHAILSAASIALWGFLGVESAVVSSGQVENPEKTVPKATVYGLLIASVCYVGSCSVIMGLVPHEELVKSAAPFADAARYMFGDTAGTIASILSIIACFGSISGWLILQSEAPRAGAEQGLFPKFFAAVNRNDVPMKSLIFTGVLMSGVLLMTASPDLADQFQVVILMSVFASLLPYIY…
Photobacterium aquimaris	GCF_002954455.1	GCF_900185565.1	PLP	2/6	d__Bacteria;p__Proteobacteria;c__Gammaproteobacteria;o__Enterobacterales;f__Vibrionaceae;g__Photobacterium;s__Photobacterium aquimaris	>GCF_900185565.1_00064 MTLSIENQNKLDEFWAYCVKNQYFNIGYPESADFDYTILERFMRFSINNCGDWAEYCNYLLNSFDFEKEVMEYFADLFKIPFEDSWGYVTNGGTESNMFGCYLGRELFPDGTLYYSKDTHYSVAKIVKLLRIKSQLVESLPNGEIDYDDLIAKIKQDDEKHPIIFANIGTTVRGAIDDISKIQAMIGELGIKREDYYIHADAALSGMILPFVDEPQGFNFADGIDSIGVSGHKMIGSPIPCGIVVAKKRNVDAISVEIDYISAHDKTITGSRNGHTPLMMWCAVKSHTHEDFKRRINRSLDLAQHAVQRLQSAGINAWCNKNSITVVFPCPSEAVWKKHCLATSGGQAHLITTAHHLDASKVDALIDDVIKDANGE…	>GCF_900185565.1_00063 MAAGNSDSSTMSASSAKKMGVVALTLVTASNMMGSGVFMLPTNLAGVGYISLWGWLITIVGVIALALVFAKTSLLTPRNGGIVAYAADAFGPFVGFQSTICYWISAWIGNVALLVAGIGYLSYFFPQLTDPSIGSVVAIVILWGFIALASLGAQAAGRAQSFTAICMLVVVLGVGIVGWFWFNPHMFTQVYNGTGESNTHAILSAASIALWGFLGVESAVVSSGQVENPEKTVPKATVYGLLIASVCYVGSCSVIMGLVPHEELVKSAAPFADAARYMFGDTAGTIASILSIIACFGSISGWLILQSEAPRAGAEQGLFPKFFAAVNRNDVPMKSLIFTGVLMSGVLLMTASPDLADQFQVVILMSVFASLLPYIY…
Raoultella ornithinolytica	GCF_001598295.1	GCF_001598295.1	PLP	63/63	d__Bacteria;p__Proteobacteria;c__Gammaproteobacteria;o__Enterobacterales;f__Enterobacteriaceae;g__Raoultella;s__Raoultella ornithinolytica	>GCF_001598295.1_04254 MTLSISDQNKLDSFWSYCVKNQYFNIGYPESADFDYTILERFMRFSINNCGDWGEYCNYLLNSFDFEKEVMEYFAQLFKIPFEESWGYVTNGGTEGNMFGCYLGREIFPNGTLYYSKDTHYSVAKIVKLLRIKSTLVESQPNGEMDYADLIKKIKRDNEKHPIIFANIGTTVRGAIDNIAIIQQSISELGIERKDYYLHADAALSGMILPFVDNPQPFNFADGIDSIGVSGHKMIGSPIPCGIVVAKKKNVDRISVEIDYISAHDKTISGSRNGHTPLMMWEAIRSHSWEEWRRRIERSLNMAQYAVDRFQSAGIDAWRNKNSITVVFPCPSEAVWKKHCLATSGDIAHLIATAHHLDSSKIDALIDDVIADLKKQ…	>GCF_001598295.1_04253 MSKCCARTNQMGLLALTVMTASNMMGSGVFMLPATLARIGAISVWGWGVAFLAITALALIFCKMSELFPRNGGIIASITASFGPFVGLQMTLFYWLSTWIGNCALLLAGVGYLSYFFPALHNPLYGTSACIILLWLSVLWGLRGAKLVGYAQLFTGGCMVVVILSIGMLGWWHFDAGRYQMSWNVSNHSDLQAIINAATISLWGFLGIESASVSFGQVKNPRRTVPLATLLGLAIAGLCYATSTNVMMGILPHDVLVNSSSPFADSAAAMWGKVAGSLISAMVVIACLGAMPGWQILQTEVPRAAAEDGLLPDFFARINRHGVPWAGLVFTASLMTLLLLLTLSPDLQSQFKTIITLAISASLLPYAFAAISLPVM…
Salmonella diarizonae	GCA_003325215.1	GCA_003325215.1	PLP	61/85	d__Bacteria;p__Proteobacteria;c__Gammaproteobacteria;o__Enterobacterales;f__Enterobacteriaceae;g__Salmonella;s__Salmonella diarizonae	>GCA_003325215.1_00980 MSLSLRDQEKLNEFYNFCKENKYHVIAYPDAADLDVSDLDRFNEFVFNNYGDWAEWSNYILNTFQFEKEVIEWFAKLLRINFEDCWGYVTNGGTEGNMYGCLLGRECFPNGKLYYSKQTHYSVAKIVSMLRIDGRVVQDQENGEIDYDDLIEKIKENNDPHPIIFANIGTTVTAAVDDITIIQKKMSEAGYSREDYYIHSDAALSGMIIPFCDEPQSFDFADGADSVAISGHKVIGTKIPSGVVLAKKENVAMITHEIEYIAAHDKTITGSRNGHTPLMFWKGIKQYSMDEHKERIQRCLHYAQYAVDKFNNYGIKAWRNKNSTTVVFPKPSLDVIKKWYLCTQGPWAHLVICGHHKDTMQIDAVIRDVVADTKK	>GCA_003325215.1_00981 MKDIDSNKMGLFALILVTASNMMGSGVFLLPTNMGKIGPVSVWGWAATIIGCACLALVFVKTNFLNPKVGGIVAFANDAFGDFVGFQTGLCYWFMSWIGNVGVLVAGVAYLSYFFPILKDPTYSAILCIVFLWGFIALASLGAKVAGSTQSFTAICMLIVVLGVGIFGWFWFRPEVYGEVYNATGDSDGSAIMSAASIALWGFLGIEGAVVACGQVKNPERNVPIATVVGLLIAATCYVSSCVVIMGLVPHNLLANSPAPFADAAKYMLGDWAGNIVSALSVIACLGTMCGWLILQSEGPRAAANAGIFPKFFGETNKNDVPMKSLVFTGILMTIVFFMTMSPNASEQFKILILMSVYACLVPYIYAVIALPITMI…
Fusobacterium ulcerans	GCF_003019675.1	GCF_003019675.1	pyruvoyl	5/5	d__Bacteria;p__Fusobacteriota;c__Fusobacteriia;o__Fusobacteriales;f__Fusobacteriaceae;g__Fusobacterium_A;s__Fusobacterium_A ulcerans	>GCF_003019675.1_02138 MEKESKVRAPRIDKTAISPYENYCDGYGAPGAQGNGYVSVLKVSVGTVEKTDDFLLDGIVSYDRAEINDAYVGQINMLTASSFCGIAGQVWGHDLAAHDDVAANKIKPVLEATQFDGSKLPVYDAKPLLEAGIELFGVEKERRFTLVPGAHTICANKGVTAYRPKEDRPLKEGEAYGVWCFIALSLSADRDNCADLFIEDAGLWTKNDNAEELKEFLEEHRKSVVWSVVSCGQDSDVLFERSYVGFAYTIMKPGEIGTSLTCAPYVSLARNAVPTNGFNSLNGMTLTEWLKDMKFDSLVEKRKKSCCNK	>GCF_003019675.1_02137 MSTENSSTQNTASTKKLGVLALAGLVISAMIGGGIFNLPQNMAQSASAGAVGIAWIITGIGMYFLTNTFRVLSTVVPDAKSGIYSYARLGFGKFVGFLMAWGYWLSAVFANVGYAILLMDSLNYFFPPHFKGGNNLPSVIGGSILIWAMYFMIMAGVRQAASINMIGTIAKLVPIALFILVSIFVFKFSMFHTNFWGDETIKSLHDVDLGNLGGQIKSTMLVTLWSFIGIEGAVVISDRAESQAAVSKATLIGFLLCLLSYMAISMLPFGNLSQGELSVLAPPSTAPILADVVGKWGSWFMNIGVIIALLSSWLVWTVLLAELPYACAKDGTFPKVFAKVNKNGTPSFSLLVSSIAMQVTMIFVYFASNAWNVMLS…
Tetragenococcus muriaticus	GCF_000423785.1	GCF_000423785.1	pyruvoyl	1/3	d__Bacteria;p__Firmicutes;c__Bacilli;o__Lactobacillales;f__Enterococcaceae;g__Tetragenococcus;s__Tetragenococcus muriaticus	>GCF_000423785.1_01961 MSEFDKKLNTLGVDRISVSPYKKWSRGYLEPGNVGNGYVSGLKVDAGVVDKTDDMILDGIVSYDRAETKNAYIGQINMTTASSFSGVGGTVLGYDILRNPEVDKAKPLFTEKQWDGSELPIYDAKPLQDNLVEYFGTKDDMRHYPAPGAFVCCANKGVTAERPKNDADMKPGQGYGVWSAIAISFAKDPTKYASMYVEDAGVWETPNEDELIEYLKGRRNAMAKSIAACGEHTAGENGGAVFTSSWIGFAHAMMKPGQVGNAITVAPYIAMPVDSIPGGSILTPDTDMDIMQNLTMPEWLDKMGYQSLTKGGNINY	>GCF_000423785.1_01962 MDDAERAKKPEAGKMGFVGLVALCVSAMVGSGVFDLPKNMSQVAGVNAQLIAWITTAIGIWFIAETFVILSDVKPDLQAGLYKYGEIGFGPFTGFFTAWGYFVCECAANAAYAVLTMSTLDYFFPGTFTGGNNWPSVIGASIITWLLTALVLRGVEVSSTVQKFSTAIMLAVVVVFLVTVISHFNLNTFTTNANASQAIPSRGDKPMGSVMHQLMGTMMVTLWMFGGVEGAVVMSGKARNPKQVPKATITGFIICIVMYTLVGMLSLGVYSYGQLAHLTSPSTAYILTDLWHSTIGRDVITVALLFAVFSSWISWIQMLAELPQHAASEDGAFPRAFAHVSKRNVPDFSVIMATLVIQVIIIIAHFDLNAYQMLLT…
Bacillus bombysepticus	GCF_006384875.1	GCA_001198395.1	pyruvoyl	1/495	d__Bacteria;p__Firmicutes;c__Bacilli;o__Bacillales;f__Bacillaceae_G;g__Bacillus_A;s__Bacillus_A bombysepticus	>GCA_001198395.1_04558 MKKTDKILKEIGISRVALNEGKKYSKGFMEDGNIGEGYVAGLKVDAGTRKKTDDNVLDNIVSYDRAEAKNAYMGQINMITASSFTGLQGSTLGYDILRNPEVDESNPLFSVKQWDGSELPIYDSKPLQNALVEYFGTEQERRHPLTPGAMSICANKGVVASRPKENRELNEDEGYGVWSAIAISFAEDNTKDSDMFVEDAGIWKDPSEEKLVEYLNEKRHAIANSIAECGEDNHVRYKSSWIGFAYTMMEPGEIGNAITVGPYFTVPITAIPNGDISKPEESFYSLQDMSISEWLEKMNYESLTKNGIKY	>GCA_001198395.1_04557 MSQQNKNINVNNTEGQKKAPKKLGLWALTAVVLSAMVGGGIYDLPKNMAFHAGAIGQIFAWLITGFIMWFIVKSFMILTDVYPEYKTGLYQYVEKGFGGYAGFFTSWGYWICECFANVTYSVLLMSTLDFFFPGKFTGGNNIGSIIGGSIILWLMSLLILNGVKAASSVEIAGTVGMLITTAIFLVVMAISFNWGNFTTNIFANHAIPHLNDKDLGSLQHQISSTMMTTLWVFGGVEGAVVLSDKAKSQDEVKKATHLGFIICLILYALATLLPLGLKSYGQIASMKSPSSGVLLSIVIGPAGRIIIAIGVIVAILASWLTWTLMLSEMPYAAAKAKHFPKQFAKTNKNDIPYVSLITSSIIMEIIIILTHFSTQA…
Lactobacillus lindneri	GCF_002907375.1	GCF_002907375.1	pyruvoyl	12/12	d__Bacteria;p__Firmicutes;c__Bacilli;o__Lactobacillales;f__Lactobacillaceae;g__Fructilactobacillus;s__Fructilactobacillus lindneri	>GCF_002907375.1_00139 MAKIDEILNQEGIDRIAISPYKQYSRGYMEPGNLGTGYVTGLKVDAGTRVKTDDEVLDGIVSYDRAECKNAYMGQINMTTASSFTGVQGHILGYDLLRNPAVDNAKPLFEEDQWDGSKLPIYDGKPLQDTLVEYFGTSDNRRHYPAPGSFIVCANKGVTSYRPKEDRPLRTGESYGVWSAIAISIAKDPVHNSSMFIEDAGTWNTPNEDDLNEFLDRRRRAIALSIAQCGQDANTSFASSWIGFAHVMMKPGEIGNAITVGPYFSIPVDAVPGGSILTPDVDMNIMEQLTLPKWLEKMKYQSIVKDQHIEY	>GCF_002907375.1_00138 LNNKKDEKIGTLGLTAFVLSAMVGGGIYDLPQNMALHAGLIAQIIAWVISGLIIGLIVKSFLILSQVRPQYTTGLYHYAHAGFGNFTAFFVSWGYWICQSFAIAAYSVLLMSTLNAFWPGTFSGGNNWAAVIGGSLVLWIMASLIVKGIRTTSNVDMLGTVCMLLIVAFFIIVMIVAFNWQTFITNPMAAKSLPQVDDKALGSLFSQVKGAMLTTLWVFSGVESAVVLSGNAKSQKDVRHATRDGFLICLVLYALVSILPLGLKSYGQLANLSSPSTAGLMQYVMGPVGRLIITFGVIVAVLASWLSWILVLSEMPRAAAEDGTFPKFFNKMGKHNVPVASLLMTVLVIQIIIFFTHFAGRAFNTTLTIVATMTVP…
Morganella morganii A	GCF_001006565.1	GCF_001006565.1	PLP	6/6	d__Bacteria;p__Proteobacteria;c__Gammaproteobacteria;o__Enterobacterales;f__Enterobacteriaceae;g__Morganella;s__Morganella morganii_A	>GCF_001006565.1_01683 MTLSINDQNKLDAFWAYCVKNQYFNIGYPESADFDYTNLERFLRFSINNCGDWGEYCNYLLNSFDFEKEVMEYFADLFKIPFEQSWGYVTNGGTEGNMFGCYLGREIFPDGTLYYSKDTHYSVAKIVKLLRIKSQVVESQPNGEIDYDDLMKKIADDKEAHPIIFANIGTTVRGAIDDIAEIQKRLKAAGIKREDYYLHADAALSGMILPFVDDAQPFTFADGIDSIGVSGHKMIGSPIPCGIVVAKKENVDRISVEIDYISAHDKTITGSRNGHTPLMLWEAIRSHSTEEWKRRITRSLDMAQYAVDRMQKAGINAWRNKNSITVVFPCPSERVWKEHCLATSGDVAHLITTAHHLDTVEIDKLIDDVIADFNLH…	>GCF_001006565.1_01682 MGNMSASSAHKMGVVALTLVTASNMMGSGVFMLPTNLAGVGYISLWGWLFTIIGVIALALVFAKTSLITPRNGGIVAYASDAFGPFIGFQTTVCYWISAWVGNVALLVAGVGYLSYFFPELKNPAIGSVVAIVILWGFVVLASFGARVAGRAQSFTASCMLVVVLGVGVIGWFWFDPQMFSQVYNGTGKSDTTAIITAASIALWGFLGVESAVVSSGQVDKPEYTVPRATVYGLLIASVCYVGSCTVIMGLVPHEELVNSAAPFADAARYMFGETAGTVASILSIIACFGSISGWLILQSEGPRAGADQGLFPKFFSDVNKNDVPMKSLIFTGVLMSLVLLMTASPNLAKQFEIVILMSVFASLLPYMYALISLPI…
Ornithobacterium rhinotracheale	GCF_000265465.1	GCF_000265465.1	pyruvoyl	3/3	d__Bacteria;p__Bacteroidota;c__Bacteroidia;o__Flavobacteriales;f__Weeksellaceae;g__Ornithobacterium;s__Ornithobacterium rhinotracheale	>GCF_000265465.1_00965 MKIKRHHKNAKIDRTAISIYDNYCDGYGAAGNEGNGYVSVLKVSVGEVEKTDDLLLDGIVAYDRAEANDAYVGQINMLTASSFCGIAGQIWGYDLATSDTIEDEKEEPVFVAKQYDGSDLPVYDAAPLLKAGISLFGTEKNRVFPPVPGGHIICANKSTTVFRPKDRKPQGDGEAYGVWSFIAISITKDRENSADLFIEDAGAWTQDDNPENLKAFLEEHRKKVVWSIVACGEDQDVVYSRTYIGFAYLIMTPGYVGTALTCAPYVSLAKNAIPAKGFHQLNDMRLSEWEESIKS	>GCF_000265465.1_00964 MSDDSKKIGLIGLIAMVIGSMIGGGIFNITQNMAQNSALGPVIIAWIITAVGMLALAFTFKFLSDQRPDLSNGIYSYAREGFGNYVGFNSAWGYWIASATGNVAFAVMLNDAVGRFYPVLLNHGWQTVVFGTVLIWFYNFLVLRGVKQAASINTITVVAKFITILVIIIAMIVFFNIKTFDFDIWGKSLDLGSIGAQVKAPMLVTLWCFIGIEGAVVISGRAKKPSQVGIATIIGFVVALLLYVILSVLAYGIMHQPELAKLTDPSTGYVLQQAAGGWFVDFVNIAVIISVGGAWVAWTILVAEVPYTAALDKNLPKIFARENDKQVPSAALYISSVVMTIFMILVVTAKNVYDAAIDITGVIILPSYLFSSMFLW…
Cetobacterium somerae	GCF_000479045.1	GCF_000479045.1	pyruvoyl	1/1	d__Bacteria;p__Fusobacteriota;c__Fusobacteriia;o__Fusobacteriales;f__Fusobacteriaceae;g__Cetobacterium_A;s__Cetobacterium_A somerae	>GCF_000479045.1_00461 MKIDKTAISFYEDYCDGYGAPGSTGNGYVSVLKVSVGTVPKTDDILIDGIVAYDRAEVNDAYVGQINMLTASSFCGLAGQVWGYDLAKHDSIAEDSNPTVLEVPQFDGSILKVYDAKPLLEAGVELFGTESKRRFTPLPGSHMICANKGVTAYRPTENREFKENEGYGVWCFIAISIAKDRDKDASLFIEDAGIWTENDNPEDLKKFLEDHRKAIVWSVVECGKDSHVAYDRTYVGFAYTIMKPGEIGTSLTCGPYVTLARKAVPEKGFGELNNLTLSQWLDVQGLEPIVKK	>GCF_000479045.1_00459 MADDNKKLGLVALTAVVISAMIGGGVFNLPQNMAQSAGAGAITIAWVITGVGMWFVANTFRILAEARPDATTGIYAYGELGFGNFTGFLMAWGYWICNCFANIGYAVLLMDSLNYFFPGYFTGGNNFNSVIGGSLVIWIIYFIVLAGVKGATSLNTIGTIGKLVPIVLFLLITAFFFKVGFFFTNFWGTETITTLSDKPLGSLLSQVKGTMLVTLWVFIGIEGAVVVSDRAKDQAEVGKATLLGFLGCLILYVLLSLLPLGHYSQGQLSNMAAPSTAAVLGGIVGQWGDWLMNIGVMIAILSSWLVWTIMLAELPFAAAKGKTFPKAFAKVNKNDSPSFSLLISSIIMQVTMIVVYFSNNAWNLMLSITGVMVLPC…
Fusobacterium ulcerans A	GCF_900683735.1	GCF_900683735.1	pyruvoyl	2/2	d__Bacteria;p__Fusobacteriota;c__Fusobacteriia;o__Fusobacteriales;f__Fusobacteriaceae;g__Fusobacterium_A;s__Fusobacterium_A ulcerans_A	>GCF_900683735.1_00421 MEKETKVRAPRIDKTAISPYENYCDGYGAPGAQGNGYISVLKVSVGTVEKTDDFLLDGIVSYDRAEINDAYVGQINMLTASSFCGIAGQVWGHDLAAHDDVAAKKIQPVLEAIQFDGSKLPVYDAKPLLEAGMELFGVEKERRFTLVPGAHTICANKGVTAYRPKEDRPLKEGEAYGVWCFIALSLSADRDNCADLFIEDAGLWTKNDNAEELKEFLEEHRKSVAWSVVSCGQDSDVLFERTYVGFAYTIMKPGEIGTSLTCAPYVSLARNAVPTNGFNSLNEMTLTEWLKDMKFDSLAEKRKNSCCSK	>GCF_900683735.1_00417 MSNSNTISSTKDLDRVLGKKDFFAIAVGQIIGAGIFSLLPQAIGLTGRSASFAFAIAAVLTLLKLAPRLFVLGSVRMRGGSYTYIALLSTNVLAGAYLIIHVLSNISLSMYALSIGQYFGQAVHGINVQIVAIVVLTIVTLVNLVGVKNAARVQQLLVVCLMAALAIFTAFGIFKVDYVEYMKPEGMFTDGPLGFCSAAAILTFACGGAQNIINFSAEAKDPTKDMPFVIIVSTAVVAIFYAFMAIVATGILPIGDVMGQPLSLVASKILPGPLYVFFLIGGAMFALLTTLNAQMGWCTKPLLQGCIDGWLPKKLGAINSKYKTPHNLILFFYLVGLLPLIFNFNMNTISGTAVFASNVMDVLLAVFVFRLPQVIP…
Lentilactobacillus kefiri	GCA_001311745.1	GCF_002276775.1	pyruvoyl	1/6	d__Bacteria;p__Firmicutes;c__Bacilli;o__Lactobacillales;f__Lactobacillaceae;g__Lentilactobacillus;s__Lentilactobacillus kefiri	>GCF_002276775.1_01897 MSEFDKKLNTLGVDRISVSPYKKWSRGYLEPGNVGNGYVSGLKVDAGVVDKTDDMILDGIVSYDRAETKNAYIGQINMTTASSFSGVGGTVLGYDILRNPEVDKAKPLFTEKQWDGSELPIYDAKPLQDTLVEYFGTKDDMRHYPAPGAFVCCANKGVTAERPKNDADMKPGQGYGVWSAIAISFAKDPTKYSSMYVEDAGVWETPNEDELIEYLKGRRNAMAKSIAACGENTAGENGGAVFTSSWIGFAHAMMKPGQVGNAITVAPYIAMPVDSIPGGSILTPDTDMDIMQNLTMPEWLDKMGYQSLTKGGNINY	>GCF_002276775.1_01898 MDDAERAKKAEAGKMGFVGLVALCVSAMVGSGVFDLPKNMSQVAGVNAQLIAWITTAIGIWFIAETFVILSDVKPDLQAGLYKYGETGFGPFTGFFTAWGYFVCECAANAAYAVLTMSTLDYFFPGTFTGGNNWPSVIGASIITWLLTALVLRGVEVSSTVQKFATAIMLAVVVVFLVTVISHFNLNTFTTNANASQAIPSRGDKPMGSVMHQLMGTMMVTLWLFGGVEGAVVMSGKARNPKQVPKATITGFIICIVMYTLVGMLSLGVYSYGQLAHLTSPSTAYILTDLWHSTIGRDVITVALLFAVFSSWISWIQMLAELPQHAASEDGAFPRAFAHVSKRNVPDFSVIIATLVIQVIIIIAHFDLNAYQMLLT…
Bombilactobacillus bombi	GCF_003522965.1	GCF_003515755.1	pyruvoyl	1/3	d__Bacteria;p__Firmicutes;c__Bacilli;o__Lactobacillales;f__Lactobacillaceae;g__Bombilactobacillus;s__Bombilactobacillus bombi	>GCF_003515755.1_01369 MSNLDVKLNKQGIDRIAISNYTKYSRGYMEPGNIGNGYVTGLKVDAGVRDKTDDDVLDGIVSYDRAETKNAYIGQINMTTASSFTGPQGHVIGYDLLKNPEVDDAKPLFEVKQWDGSTLPIYDAKPLQDTLVEYFGTNNNRRHYPAPGSFIVCANKGVTAERPKEDSEMKPGQGYGVWSAIAISFAKDPSKDSSMFIEDAGVWETPNEDELIDFLDTRRKAIAKSIAECGEDANTSFAGSWIGFAHAMMEPGQIGNAITVAPYISMPVDSIPGGSILTPDKDMEIMETLTLPQWLDKMGYESIIKSNHIKY	>GCF_003515755.1_01368 MVMDEKTNDNVHTTEKKDTVGVFGLIAFVLSAMVGGGIYDLPQNMAFNAGMLGQLIGWALTGIIMWFIVRSFMTLSEIRPEYTTGLYKYAEDGFGKFTGFFVSWGYWICECFANVTYSVLLMSTLNAFWPGTFTGGNNIPSLIGGTIILWAMSILILRGIKDASWVDMSGTIIMLASTACFIITMLVAFNWNKFTSNIFANQAIPALSDKAMGSLAVQVKNTMMTTLWVFGGVEGAVVLSDKARSQKDVRNATKYGFLLCLVLYAMASLLPLGLRSYGQIAKMSSPSSATLMEIVIGPIGRLIITFGVVFAVLSSWLTWTIMLSEMPRAAAIDGTFPKSFGKLNSKQVPWFSVIVSTIVMQIIIISTHFAGHAFNT…
Staphylococcus saccharolyticus	GCF_900458815.1	GCF_900458815.1	pyruvoyl	9/9	d__Bacteria;p__Firmicutes;c__Bacilli;o__Staphylococcales;f__Staphylococcaceae;g__Staphylococcus;s__Staphylococcus saccharolyticus	>GCF_900458815.1_00188 MDKTDKILKEIGINRIALNKGTKYSKGFMEDGNIGEGYVAGLKVDAGTRKKTDDNILDNIVSYDRAEAKNAYMGQINMITASSFTGLQGSTLGYDILRNPEVDEAKPLFTVKQWDGSELPIYDSKPIQNALVEYFGTEQERRHPLTPGAMSICANKGVVASRPRENREFTENEGYGVWSAIAISFAEDNTKDSDMFVEDAGIWKDPSEERLVEYLNEKRHAIANSIAECGEDNHVRYKSSWIGFAYTMMEPGEIGNAITVGPYFTFPITAIPDGDINKPEESFYSLQDMSLTEWLDKMNYESLTKNGIKY	>GCF_900458815.1_00187 MSQEINNNANKNLENAEKKNSSPKKLGIWALTAVVLSAMVGGGIYDLPQNMAVHAGVVGQICTWLITGFIMWFIVKSFMILTDVFPEYKTGLYQYVEKGFGGYAGFFTSWGYWICECFANVTYSVLLMATLDFFFPGKFTGGNNIWSIIGGSIILWLMSLLILNGVKAASSVEIAGTIGMLITTAIFLVVMVISFNWGSFTTNMFANHAIPHLNDKDLGSLQHQISSTMMTTLWVFGGVEGAVVLSDKAKSQNEVKTATHLGFIICLILYALATLLPLGLKSYGEIAAMKSPSSGVLLSLVIGPAGRIIIAIGVIVAILASWLTWTLMLSEMPYAAAKAKHFPKQFAKTNKNDIPYVSLITSSIIMEIIIILTHFS…
Lactobacillus reuteri	GCF_000016825.1	GCF_000016825.1	pyruvoyl	28/114	d__Bacteria;p__Firmicutes;c__Bacilli;o__Lactobacillales;f__Lactobacillaceae;g__Limosilactobacillus;s__Limosilactobacillus reuteri	>GCF_000016825.1_01953 MSELDTKLHKLGVDRIAISPYKQWSRGYMEPGNIGNGYVTGLKVDAGVRDKTDDEVLDGIVSYDRAETKNAYIGQINMTTASSFTGPQGHCIGYDLLRNPEVDTAEPLFTVKQWDGSELPIYDAKPLQDSLVEYFGTNDNRRHYPAPGSFIVCANKGVTAERPMNDSDMKPGQGYGVWSAIALSFAKDPAKDSSMFIEDAGVWETPNEDELIEYLKGRRKAIAKSIAECGQDANTSFKGSWIGFAHAMMEPGQIGNAITVAPYVSMPVDSIPGGSILTPDTDMDIMENLTMPKWLDKMGYKSLTANGAIKY	>GCF_000016825.1_01954 MADNKPQAEKLGLVGLIALCVSAMVGSGVFDLPKNMSMEAGVTAQIISWIITGIGIWFIAEMFVILSDVKPDLTAGLYKYAQVGFGSFTGFFSAWAYFVCECAANAAYAVLVMSTLDYFFPGTFTGGNNWPSVIGASIITWAITALVLRGVEVSSTVQKIATAIMLAVVVVFLVSVLFHFNVHTFTTNMSATHSVPSLSDKPMGSVMHQVMNTMMVTLWLFGGIEGAVVMSGKAKNVKQVAPATVIGFVVCLVMYALVGMLSLGAYSYGQLAKMTSPSTAYILTNVWHNNIGRDVIAIALLVAVFASWISWIQMLAELPQHAAAEDGSFPRAFAKVSKTGEPVFSIIIATIVIEIIILIAHFDESAYQMLLTIVGV…
Plesiomonas shigelloides	GCF_900087055.1	GCF_900087055.1	pyruvoyl/PLP	9/10	d__Bacteria;p__Proteobacteria;c__Gammaproteobacteria;o__Enterobacterales;f__Enterobacteriaceae;g__Plesiomonas;s__Plesiomonas shigelloides	>GCF_900087055.1_02524 (PLP, hdcA) MTLSIENQNKLDAFWAHCVKNQYFNIGYPESADFDYTNLERFLRFSLNNCGDWAEYCNYLLNSFDFEKEVIEYFADLFKIPFEDSWGYVTNGGTEGNMFGCYLARELYPNSTLYYSKDTHYSVAKIVKLLRIKSQVVESQDNGEIDYDDLIAKIKADGEKHPIIFANVGTTVKGAIDDIAEIQKRIAALGIKREDYYIHADAALSGMILPFVDHPQAFTFADGIDSIGVSGHKMIGSPIPCGIVIAKKKNVDQISVEIDYIAAHDKTITGSRNGHTPLMMWEAINSHTFTEWKQRITRCMELAEYAVQQFQKAGVNAWRNKNSITVVFPCPSEDVWKKHCLAISNGLAHMVVSAHHLTHESIDS…	>GCF_900087055.1_02523 (PLP, hdcP) MSDMSVSQAHKIGVLALTLVTASNMMGSGVFMLPTNLAGIGSISIYGWLITIIGVMSLALVFAKISLINPKDGGIVAYANDAFGPFIGFQSTICYWISAWIGNVALLVAGVGYLSFFFPELKDPTIGSVTAICILWAFIALASFGANVATKAQSFTALCGLIVILGVGLVGWAWFNPQTYSQVYNGTGGSNMHAILSAASIALWGFLGVESAVVASGQVKDPEKTVPKATVYGLLITSVCYVGSCAVIMGIVPHEVLIKSPAPFAAAAQYMFGPMAGNIASALSIIACFGSISGWLILQSEAPKAGAKSGLFPKFFGEVNKNNVPMKSLIFTGVLMSIVLLMTASPNLADQFQIIILMSVFASL…
Fusobacterium varium	GCF_900637705.1	GCF_900637705.1	pyruvoyl	7/7	d__Bacteria;p__Fusobacteriota;c__Fusobacteriia;o__Fusobacteriales;f__Fusobacteriaceae;g__Fusobacterium_A;s__Fusobacterium_A varium	>GCF_900637705.1_00619 MEKETKVRAPRIDKTAISPYENYCDGYGAPGAQGNGYVSVLKVSVGTVEKTDDFLLDGIVSYDRAEINDAYVGQINMLTASSFCGIAGQVWGHDLAAHDDVAAKKIQPVLEATQFDGSKLPVYDAKPLLEAGIELFGVEKERRFTLVPGAHTICANKGVTAYRPKEDRPLKEGEAYGVWCFIALSLSADRDNCADLFIEDAGLWTKNDNAEDLKKFLEEHRKSVVWSVVSCGQDSDVLFERTYVGFAYTIMKPGEIGTSLTCAPYVSLARNAVPTNGFNSLNEMTLTEWLKDMKFDSLVEKRKNSCCNK	>GCF_900637705.1_00618 MSTENSSTPNTTNTKKLGVIALAGLVISAMIGGGIFNLPQNMSQSASAGAVGIAWIITGIGMYFLTNTFRVLSTVVPDAKSGIYSYARLGFGKFVGFLMAWGYWLSAVFANVGYAILLMDSLNYFFPPHFKGGNNLPSVIGGSILIWAMYFMIMAGVRQATSINTIGTIAKLVPIALFILVSLFVFKISMFHTNFWGDETIKSLHDVDLGSLGGQIKSTMLVTLWSFIGIEGAVVISDRAESQAAVSKATLIGFLLCLLSYMAISMLPFGNLSQGELSVLAPPSTAPILADVVGKWGSWFMNIGVIIALLSSWLVWTVLLAELPYACAKDGTFPKIFAKVNKNGTPSFSLLVSSIAMQITMIFVYFASNAWNVMLS…
Photobacterium kishitanii	GCF_003026355.1	GCF_003026355.1	PLP	24/24	d__Bacteria;p__Proteobacteria;c__Gammaproteobacteria;o__Enterobacterales;f__Vibrionaceae;g__Photobacterium;s__Photobacterium kishitanii	>GCF_003026355.1_02070 MTLSIENQNKLDEFWAYCVKNQYFNIGYPESADFDYTILERFMRFSINNCGDWAEYCNYLLNSFDFEKEVMEYFADLFKIPFEDSWGYVTNGGTESNMFGCYLGRELFPDGTLYYSKDTHYSVAKIVKLLRIKSQLVDSLPNGEIDYDDLISKIKQDDEKHPIIFANIGTTVRGAIDDISKIQAMIGELGIKREDYYIHADAALSGMILPFVDEPQGFNFADGIDSIGVSGHKMIGSPIPCGIVVAKKRNVDAISVEIDYISAHDKTITGSRNGHTPLMMWCAVKSHSHADFKRRINRSLDLAQHAVQRLQTAGINAWCNKNSITVVFPCPSEAVWKKHCLATSGGQAHLITTAHHLDASKVDALIDDVIKDANGE…	>GCF_003026355.1_02071 MAAGNSDSSTMSASSAKKMGVVALTLVTASNMMGSGVFMLPTNLAGVGYISLWGWLITIVGVIALALVFAKTSLLTPRNGGIVAYAADAFGPFVGFQSTICYWISAWIGNVALLVAGIGYLSYFFPQLTDPSIGSVVAIVILWGFIALASLGAQAAGRAQSFTAICMLVVVLGVGIVGWFWFDPKMFTQVYNGTGESNSHAILSAASIALWGFLGVESAVVSSGQVENPEKTVPKATVYGLLIASVCYVGSCSVIMGLVPHEELVKSAAPFADAARYMFGDTAGTIASILSIIACFGSISGWLILQSEAPRAGAEQGLFPQFFAAVNRNDVPMKSLVFTGVLMSGVLLMTASPDLADQFQVVILMSVFASLLPYIY…
Photobacterium angustum	GCF_003026365.1	GCA_000950315.1	PLP	21/27	d__Bacteria;p__Proteobacteria;c__Gammaproteobacteria;o__Enterobacterales;f__Vibrionaceae;g__Photobacterium;s__Photobacterium angustum	>GCA_000950315.1_00819 VALWLQKKRNVDAISVEIDYISAHDKTITGSRNGHTPLMMWCAVKSHSHEDFKRRINRSLDLAQHAVQRLQSAGINAWCNKNSITVVFPCPSEAVWKKHCLATSGGQAHLITTAHHLDASKVDALIDDVIKDARGEMIAA >GCA_000950315.1_00820 MVLSIENQNKLDEFWAYCVKNQYFNIGYPESADFDYTILNRFMRFSINNCGDWGEYCNYLLNSFDFEKEVMEYFADLFKIPFEDSWGYVTNGGTESNMFGCYLGRELFPDGTLYYSKDTHYSVAKIVKLLRIKSQLVESLPNGEIDYDDLISKIKNDGEKHPIIFANIGTTVRGATDDINKIQNMINDLGIKREDYYIHADAALSGMILPFV…	>GCA_000950315.1_00821 MTDISVEAPSSKTMSASSAKKMGVVALTLVTASNMMGSGVFMLPTNLAGVGYISLWGWLITIIGVISLALVFAKTSLLTPRNGGIVAYAADAFGPFIGFQSTICYWISAWIGNVALLVAGIGYLSYFFPQLTDPSIGSVAAIVILWGFIALASLGAQAAGRAQSFTAICMLVVVLGVGIVGWFWFDPQMFTQVYNGTGESNTHAILSAASIALWGFLGVESAVVSSGQVDNPEKTVPKATVYGLLIASVCYVGSCSVIMGLVPHEELVKSAAPFADAARYMFGDTAGTIASILSIIACFGSISGWLILQSEAPRAGAEQGLFPKFFAAVNRNDVPMKSLVFTGVLMSGVLLMTASPDLADQFQVVILMSVFASLLP…
Haemophilus sp002998595	GCF_002998595.1	GCF_002998595.1	PLP	3/16	d__Bacteria;p__Proteobacteria;c__Gammaproteobacteria;o__Enterobacterales;f__Pasteurellaceae;g__Haemophilus;s__Haemophilus sp002998595	>GCF_002998595.1_00852 MKLSMKDQVKLDEFYGYCLKNRFFNLGYPESADIDYSVLEKFWNINFNNCGDWAEYCNFKLNTFEFEKEVMEYFYDLFKINKEDAWGYVTNGGTEGNMFGIWLARETFPDSTLFYSKEAHYSAAKIVTLLRMKSCVVERQKDGIVNYEDLINKIVKSGEKHPIILANLGSTVHGAIDDINKIQDLMAKAGFKREDYYIHGDAALSGMILPFVDDPQPHTFADGLDSIGVSGHKMLASPIPCGIAIGRRKLVDNITVEVDYIAAHDKTITGSRNGHTPLVLWTAIKGHTFDDFKARISRCLAMADHVVNRIRAAGYNAWKHKNSITVVVPRPEEDIWEKWSLAPSGNEVHIVTTAHNEWETERVEQLCDELIENYKK…	>GCF_002998595.1_00851 MSSEISAKKAKKMGVLALTLVTASNMMGSGVFLLPTNLGSIGAISIFGWIITILGVMALALVFAKTSLIHERIGGIVAYSRDAFGPFVGFQSTVAYWVSAWIGNVALLVAGVGYLAYFFPILKDPTVGTTYSCVVAIAILWAYVFLSSFGAKVAGSAQSFTALCGLTVILGVGVFGWFYFKPETYLEVVNDTGNSNFSAIIAAASLALWGFLGVESAVVSTGQVENPEKTVPKATVYGLLIAAVCYVASSTVIAGIIPHEVLKNSSAPFADAVKYMFNSELAGSIASGLSILACFGSISGWFILQSEAPRAAAESGLFPKWFAELNKNDVPMKSLIFTAVLMCGVLLLTASPNLAEQFQIVILMSVYCSLLPYLYA…
21-14-0-10-35-9 sp002773835	GCA_002773835.1	GCA_002773835.1	pyruvoyl	1/1	d__Bacteria;p__Verrucomicrobiota_A;c__Chlamydiia;o__Parachlamydiales;f__SM23-39;g__21-14-0-10-35-9;s__21-14-0-10-35-9 sp002773835	>GCA_002773835.1_00522 MKLEEVVNGSVGPFDNYADGYGNLGANGLGYISVLKLETGKVKADMDEVLEGIVSYDRAETNGAYIGQINMVTASSFNGLNGAVWGYHLAKAESIADSSIKPLFTQTRKDGKSIPVYSVEPLLDAGKRLFGTQQAKRFPLLPGAHVNCAVKSKTVQGPTLVWSAIALAIAEDREKDSNLFIEDAGAFIPEHTQEARDKYLDSLLHKIAVSIIRCGDDSNVKYKEIFVGYKAEWIPEGYVGCALTCAPYVVLAKNAIPKAGPISMLSMTISQWEKQVGF	>GCA_002773835.1_00523 MLFIFLMKKGSHKVLSSFTLAMIAVSAIVSLRNLPLTANYGLGSIFFYTIAGVSFLIPTALVAAELATTWPKAGGLYVWISEAFGHKYGFLATWLEWVMNSVWNPTALSFIAATFAYIINPDLINSRLFMITVMLVVFWGATFLNLLGMKTSSLISSIGVIGGTIIPGLFLILLAIIWLAAGHPSQISFSIDSIIPSLELDNLVFFTAVLLGLAGMEVAAFHASEVKNPDKEYPKAILYATIIILTIFIFGTLAIAVVLPSNKISLVAGLMQAVDAFLLPFQLNWATKVFGSVIIIGTLAMISTWIVGPSHGLLATAQHGDLPTSFSRTNKNGMPTAILMTQACIASLLILILLLMPNVNAFYWILTDLTAQLTTL…
Lactobacillus timonensis	GCF_900240275.1	GCF_900240275.1	pyruvoyl	1/1	d__Bacteria;p__Firmicutes;c__Bacilli;o__Lactobacillales;f__Lactobacillaceae;g__Limosilactobacillus;s__Limosilactobacillus timonensis	>GCF_900240275.1_00106 MSELDTKLNKLGVDRIAISPYTKWSRGYMEPGNLGNGYVTGLKVDAGVRDKSDDDVLDGIVSYDRAECKNAYIGQINMTTASSFTGPQGHLIGYDMLRNPEVDKAKPLFTVKQWDGSDLPIYDAKPLQDSLVEYFGTEENRRHYPAPGSFIVCANKGVTAERPKNDADMKPGQGYGVWSAIAISFAKDPSKDSSMFVEDAGVWETPNEDELIEYLKGRRMAMAKSIAECGEDAKASFKGSWIGFAHAMMKPGQIGNAITVAPYVSMPVDSIPGGSILTPDKDMEIMENLTMPEWLEKMGYKSLSANNALKY	>GCF_900240275.1_00107 MVDDNKASAGKLGLFGLLALCISAMVGSGVFDLPKNMSMEAGLTAQIISWIVTGIGIWFIAEMFVILSDVKPDLTAGLYKYAQVGFGDFSGFFTAWAYFICECAANAAYAVLVMSTLDYFFPGVFTGGNNWPSVIGASIITWAITALVLRGVEVSSKVQSFSTVLMLAVVIVFLITVAIHFDPHTFTLNANATHAVAKVSDKPMGSVMHQLMNTMMVTLWLFGGIEGAVVMSGKARDVRQVPKATVMGFIVCLVMYALVGTLSLGVYSYGQLAKLTSPSTAYILTNLWHSTIGRDVITIALLFAVFSSWISWIQMLAELPQHAAQSEGSFPAAFAKVNKNGAPAFSIIVATVVIQIIILIAHFDESAYQMLLTIVG…
Fusobacterium varium A	GCF_002356455.1	GCF_002356455.1	pyruvoyl	1/1	d__Bacteria;p__Fusobacteriota;c__Fusobacteriia;o__Fusobacteriales;f__Fusobacteriaceae;g__Fusobacterium_A;s__Fusobacterium_A varium_A	>GCF_002356455.1_02700 MEKETKVRAPRIDKTAISPYENYCDGYGAPGAQGNGYISVLKVSVGTVEKTDDFLLDGIVSYDRAEINDAYVGQINMLTASSFCGIAGQVWGHDLAAHDDVAAKKIQPVLEAVQFDGSKLPVYDAKPLLEAGMELFGVEKERRFTLVPGAHTICANKGVTAYRPKEDRPLKEGEAYGVWCFIALSLSADRDNCADLFIEDAGLWTKNDNAEELKEFLEEHRKSVAWSVVSCGQDSDVLFERTYVGFAYTIMKPGEIGTSLTCAPYVSLARNAVPTNGFNSLNEMTLTEWLKDMKFDSLAEKRKNSCCNK	>GCF_002356455.1_02701 MSTENSSTSNTTNTKKLGVIALAGLVISAMIGGGVYNLPQNMAQSASAGAVGVAWIITGIGMYFLTNTFRVLSTVVPDAKSGIYSYARLGFGKFVGFLMAWGYWLSAIFANVGYAILLMDSLNYFFPPHFKGGNNLPSVIGGSILIWLMYFMIMAGVRQATSINTIGTIAKLVPIAVFILVTLFVFKISMFHTNFWGDETIKSLHDVDLGNLGGQIKSTMLVTLWSFIGIEGAVVISDRAESQAAVSKATLIGFLLCWLSYVAISMLPFGTLSQGELSVLAPPSSASILADIVGKWGSWFMNAGVIIALLSSWLVWTMLLAELPYACAKDGTFPKIFAKVNKNGTPSFSLLVSSIGMQITMIFVYFASNAWNVMLS…
Pantoea coffeiphila	GCF_002976475.1	GCF_002976475.1	PLP	1/1	d__Bacteria;p__Proteobacteria;c__Gammaproteobacteria;o__Enterobacterales;f__Enterobacteriaceae;g__Erwinia;s__Erwinia coffeiphila	>GCF_002976475.1_05039 MTLSIESQNKLDAFWSHCVKNQYFNLGYPESADFNYTNLERFMRFSINNCGDWGEYCNYLLNSFEFEKEVMEYFATLFKIPFAESWGYITNGGTESNMFGCYLGREIFPEGTLYYSKDTHYSVAKIVKLLRIKSSVVESLPNGEVDYDDLMNKIDRDNEKHPIIFANIGTTVRGAIDDIALIQQRLQEAGFKREDYYLHADAALSGMILPFVDDPQAYSFADGIDSIGVSGHKMIGSPIPCGIVVAKKKNVDRISVEIDYISAHDKTISGSRNGHTPLMMWEAVRSHSHENWVRRIERCLNLAEYAVERFQKAGINAWRNRNSITVVFPCPSEDVWKKHCLATSGDIAHLIVTAHHLDSSQIDRLIDDVIADRQAN…	>GCF_002976475.1_05040 MDKISAKSAHKMGVVALTLVTASNMMGSGVFMLPTNLAGIGYISLWGWFFTIIGVIAIALVFAKTSLLTPRNGGIVAYASDAFGPFVGFQTTVCYWISAWIGNVALLVAGIGYLSYFFPQLKDPTVGCVTAIVILWAFIALGSLGARVAGRAQSFTASCMLVVVLGIGIVGWFWFDPSMFSQVYNGTGKSDSSAIISAASIALWGFLGVESAVVSTGQVDCPERTVPKATVMGLLIASVCYVGSCTVIMGLVPHAELVNSSAPFADAARYMFGNTAGNIASALSIIACFGSISGWLILQSEGPRAGAQQGLFPQFFADVNKNDVPMKSLIFTGVLMSAVLMMTASPNLAKQFEVVILMSVFASLLPYMYALISLPI…
Morganella morganii B	GCF_000633515.1	GCF_000633515.1	PLP	3/3	d__Bacteria;p__Proteobacteria;c__Gammaproteobacteria;o__Enterobacterales;f__Enterobacteriaceae;g__Morganella;s__Morganella morganii_B	>GCF_000633515.1_01167 MTLSINDQNKLDAFWAYCVKNQYFNIGYPESADFDYTNLERFLRFSINNCGDWGEYCNYLLNSFDFEKEVMEYFADLFKIPFEQSWGYVTNGGTEGNMFGCYLGREIFPDGTLYYSKDTHYSVAKIVKLLRIKSQVVESQPNGEIDYDDLMKKIADDKEAHPIIFANIGTTVRGAIDDIAEIQKRLKAAGIKREDYYLHADAALSGMILPFVDDAQPFTFADGIDSIGVSGHKMIGSPIPCGIVVAKKENVDRISVEIDYISAHDKTITGSRNGHTPLMLWEAIRSHSTEEWKRRITRSLDMAQYAVDRMQKAGINAWRNKNSITVVFPCPSERVWREHCLATSGDVAHLITTAHHLDTAQIDKLIDDVIADFNLH…	>GCF_000633515.1_01166 MVPNGKSTHRMGLTALIIMTASNMMGSGVFMLPSSLAHIGSIALWGGLLTFCGVLALALVFAKTGEISPCKGGVIANIGRTFGQYIGLQTSLFYWLSTWIGNCALLISGVGYLSYFFPQLHTPLYAAITAIIILWAFVLLGLQGAKVVGYAQIFTGLCMLTVILSISIFGWTSFDYTRYITSFNVTQTSNTDAIFAAAAISLWGYLGIESASVSSAQVIHPHRNIPLATIIGLVIAATCYLSSTNVMMGILPHEQLVNSTAPFADTARYLWGEHAGQIISALAIIACFGALPGWQILQTEVPRSAAEEGTFPRFFADVNRHGVPYKGLICTAGMMSAVLLLTISPSLEQQFRNIIILAVSASLIPYAFAVISLPIA…
Morganella morganii C	GCF_003996855.1	GCF_003996855.1	PLP	1/1	d__Bacteria;p__Proteobacteria;c__Gammaproteobacteria;o__Enterobacterales;f__Enterobacteriaceae;g__Morganella;s__Morganella morganii_C	>GCF_003996855.1_03244 MTLSINDQNKLDAFWAYCVKNQYFNIGYPESADFDYTNLERFLRFSINNCGDWGEYCNYLLNSFDFEKEVMEYFADLFKIPFEQSWGYVTNGGTEGNMFGCYLGREIFPDGTLYYSKDTHYSVAKIVKLLRIKSQVVESLPSGEIDYDDLMKKSLTIKKRIRSSSLTSVPLSAVPSMISQKSRNA	>GCF_003996855.1_03243 MGNMSASSAHKMGVVALTLVTASNMMGSGVFMLPTNLAGVGYISLWGWLFTIIGVIALALVFAKTSLITPRNGGIVAYASDAFGPFIGFQTTVCYWISAWVGNVALLVAGVGYLSYFFPELRNPAIGSIVAIAILWGFVVLASFGARVAGRAQSFTASCMLVVVLGVGVIGWFWFDPQMFSQVYNGTGKSDTTAIITAASIALWGFLGVEFAVVSSGQVDKPEYTVPRATVYGLLIASVCYVGSCTVIMGLVPHEELVNSAAPFADAARYMFGETAGTVASILSIIACFGSISGWLILQSEGPRAGANQGLFPKFFSDVNKNDVPMKSLIFTGVLMSLVLLMTASPNLAKQFEIVILMSVFASLLPYMYALISLPI…
ATN3 sp003577105	GCA_003577105.1	GCA_003577105.1	pyruvoyl	1/1	d__Bacteria;p__Actinobacteriota;c__Acidimicrobiia;o__ATN3;f__ATN3;g__ATN3;s__ATN3 sp003577105	>GCA_003577105.1_00521 MELTRRAIVDGAVGPFDDYCDGYGNAGASGVGYISALTLSTGKVEKKYDDVLEGIVSYDRAEANGAYIGQINMIAASSFCGLNGAVWGYDIARHDAIGAQEPMFTAEHFGEALPVYSVDPLLDAAERLFGKNESRRFPLLPGAHVICATKSATVPGPTTVWSTIALAIAADRDRDSSLFIEDCGHFEVSGETEAVERLSTMLSNVATSVALCGEDQGVRYEKVFAGFRTEAIPEGYVGCALTCAPYLVLAKNAIPNGQPPSSLLDLSLTDWEAAIGLE	>GCA_003577105.1_00522 LSPIDPVTSATPDPSEAEGIQPKRVLGVFTLAMISFAAIVSLRNLPLTAEYGLASIFFNGMAGLLFFIPVSLVAAELATTWPKNGGLYVWVEEAFGPRYAFLAVWFEWIQNVVWNPTALSFLSATAAYVINPGLAENKLYTIAVVLAVFWGSTLLNFFGMRASGFISSFGSIAGTLIPGALIIALGVIWVAGGNSSAMSWSPSTIIPGFELDNLSFFAGVILGLAGMEMSAFHANEAKNPQRDYPKAILLTTLLILAVFIIGSLAIAVVVPATEISLVAGLMQGFEVFFEKFHMGWAVKPMAAMVAIGALAQISTWIIGPSKGILAAAKSGVMPKVFTRTNRQAAPVSVLISQACVVSVLSLVFLIMPSVSSSYWA…
Bifidobacterium gallicum	GCF_000741205.1	GCF_000741205.1	pyruvoyl	3/3	d__Bacteria;p__Actinobacteriota;c__Actinomycetia;o__Actinomycetales;f__Bifidobacteriaceae;g__Bifidobacterium;s__Bifidobacterium gallicum	>GCF_000741205.1_00208 MNTEVRDSHTIAIGPHHHGALRHAHLDRTAISPYDCYCDGYGMPGAYGNGYVNILKVSSGVVDKTDDALIDGIVTYDKAECADAYVGQINMLTASSFCGIMGQIWGHDLAVHDDIRNNRITPLFTARQFNGSELPVYDAKPLIDAGIELFGTDQERRYHPAPGAHVICANKGVTAYRPKNDRALEEGEGYGVWSFIAISLSNDRDYCADLFIEDAGVWTENDNEDDLKAYLDQHRKEIVWSVVECGRDSGVLFERTYVGYSYKMMKPNQIGNAITVGPYVTLARNAVPDAGFSALNSMTINEWLQTQGFASLTGLQ	>GCF_000741205.1_00207 MPMPSSAASHASTSSGELAHTQAAGASPTATRQTQASAQPGQTKKVGLIGLVGIVISAMVGGGIFNLPQNMSADASAGGQIIAWVITGIGMWFIANTFRILSAARPDMKDGLYAYAYHGFGKYVGFLISYGYWLCNCFSLVAYGVLIMSTLDLFFPGKFTGGNNLASIIGGSLILWIMVLLALRGAKSGAFLNLIGTVCKIAPVLVFIVAMMTVFKFSQFVIGFWGVSQSGVPLHFEFGNVMKQVSSTMLVTLWLFLGIEGAVVISGEARSQKDVSKATTIGYLTVLIVYVLVSLLPLGVDGYRDIGAMQNPSMAVLMAQKVGQWGSDLVNVGIIISVLSAWLVWMIMLGQMPMYAARDGIFPESFAKQNKHGAPS…
Bifidobacterium magnum	GCF_000741255.1	GCF_000741255.1	pyruvoyl	3/3	d__Bacteria;p__Actinobacteriota;c__Actinomycetia;o__Actinomycetales;f__Bifidobacteriaceae;g__Bifidobacterium;s__Bifidobacterium magnum	>GCF_000741255.1_00317 MSTELRDNHMIALGKNRHETMRHPHLDRTAISPYDCYCDGYGMPGAYGNGYVNILKVSCGVVDKTDDALIDGIVTYDKAECADAYVGQINMLTASSFCGVMGQIWGHDLAVHEDIRNNRINPLFTEHQFDGSELPVYDAKPLLDAGIELFGTDKDRRYHPAPGAHVICANKGVTAYRPKENRPLEDGEGYGVWSFIAISLSNDRDYCADLFIEDAGVWTENDNEEDMKAWLDEHRKEIVWSVVECGRDSGVLFDRTYVGYNYVMMKPNQIGNAITVGPYVTLARNAVPDAGFGALNNMTINEWLDEQGFESLTGLK	>GCF_000741255.1_00318 MTTSTSQPKAAAAKGSSDVQKSDGSGQSQTKKVGLIGLIAIVISAMVGGGIYDLPQNMAVSASAGGQIIAWGITAIGMWFIANTFRILAQARPDMKNGLYTYAYKGFGKFVGFLISYGYWICNCFALVAYGVLIMSTLNFFFPGKFAGGNNIASIIGASVISWIMLLLALRGAKSGAFLNIIGTIGKIVPVLVFIVAMMTIFKFSQFAIGFWGMTKAGVPMHFDFGNVMGQVSSTMLVTLWLFIGIEGAVVVSGEARSQKDVAKSTTIGYLVILVLYVLVSLLPLGVYDYREVGAMQNPSMAVIMAQKFGEWGSDLVNVGVIISVLSSWLVWMIMLGQMPLFAARDGIFPERFGKQNKHGAPSTSLIWTAIITQVI…
BMS3ABIN01 sp002897715	GCA_002897715.1	GCA_002897715.1	pyruvoyl	1/1	d__Bacteria;p__Actinobacteriota;c__Thermoleophilia;o__BMS3ABIN01;f__BMS3ABIN01;g__BMS3ABIN01;s__BMS3ABIN01 sp002897715	>GCA_002897715.1_00989 MELEDVVNGAVGPFDEYCDGYGNAGASGLGYVSVLKLQTGKVRADMDKVLEGIVSYDRAETLGAYVGQINMVAASSFCGLNGAVWGYHLARAESIADASIQPLFYRQRGDGVKIPVYSVEPLLDAGRALFGTMGERRFPPLPGAHVNCAVKSHTVKGPTSIWCAIGLAMAEDRQRDSNLFVEDAGDAPHLESDEDRMAYLENLMEHMATSIVLCGDDSSVKYKEIFLGYRTGWIPEGYVGCALTCAPYVVLARNAVPPAGAAAMLSMKLSEWEAAVRLP	>GCA_002897715.1_00988 MINVAAVLSLRNLPSMAEYGYALIFYLTLASLCFFIPSALVSAELASGWPRKGGVYLWVGEAFGPKWGFVAIFMQWVENLPWFPAILAFVAASIAYIFNPELAANKLFVIVVIWIALWTATFINFRGMRLSAFLSTSGVISGTIVPGVAIILLGTGYVLSGKPLAISFSPGALVPELGNLNQLMLLAGMLMAISGMEMSAVHVTEVKNPRHNFPKAIFIAVFIILFLSIIGSLAVAVVIPIGDLSLSAGVNQAFDNLFRVFGLGWASPLMAVLLAYGALAMVITWMVGPSKGVLEVAGDGYLPKYMSRKNRHGMPTGTLVVQGAISSLLSLAILFMPTVSGAFWIMSALAAQLYLVMYLLMFAAAIKLRYSQPEVE…
Fen-455 sp003139355	GCA_003139355.1	GCA_003139355.1	pyruvoyl	19/20	d__Bacteria;p__Actinobacteriota;c__Acidimicrobiia;o__Acidimicrobiales;f__Bog-793;g__Fen-455;s__Fen-455 sp003139355	>GCA_003139355.1_00008 MHSPMTRADVVNGAVGPFDDYCDGYGNPGSSGVGYVSVLKLSTGTVAKTMDSVLESIVSYDRAEKNDAYAGQINMVAASSFCGLNGAVWGYDLACHDGLSDGSVKTLMTRRRSDGAEIAVYPVAPLLEAGEALFGTAASRRFPLLPGSHVICATKDVTVSGPTSVWSAIALAIAEDRERDSSLFIEDVGQDIAGDTPAERENALHARMEHIVDSVILCGEDQDVKYKEIFVGFKAEWVPDGYVGCGLTCAPYLVLARNAAPSPPSELLDMTLSQWERRFAPTRLSVDGTGR	>GCA_003139355.1_00006 VPAERLARRRHPVVRQAVAGPQAKKRLVGPTGIALITVAAILTLRGFPSTAEYGWASIFFYVVGAVFFFIPLSFVAAELATGWPKAGGMFAWVSAAFGSRSGFLAVWFDWIENVVWFPTVLSFVAATIAYMFEPSLANNKWYLVIVMLVVFWGMTLANFLGLKNILRFNNAAVVVGTLIPIALLIALGLYWLVSGRPNAIPFHAHALLPSFSSIDNLVFFAGVLLGYAGVEMAGYSAKQLKNIRRDYPRAVAASTVLILVLSILGTLAISFVVPDRKLS >GCA_003139355.1_00007 MQAFQDFFTRLGLGIWATKVMAALVGLGTLALISTWMLGPSEGVYAAEGSGELPPELHYVNKRHVPVAMLLAQ…
Fen-455 sp003140595	GCA_003140595.1	GCA_003140595.1	pyruvoyl	27/27	d__Bacteria;p__Actinobacteriota;c__Acidimicrobiia;o__Acidimicrobiales;f__Bog-793;g__Fen-455;s__Fen-455 sp003140595	>GCA_003140595.1_01777 MHCPMNRVDVVNGAVGPFDDYCDGYGNPGSSGGGYISVLKLSTGTVAKTMDSVLEGIVSYDRAEKNDAYAGQINMIAASSFSGPNGAVWGYDLARHDGLVDGSIKTLMTRTRSDGVEIKVFPVAPLLAAGEALFGTAHSRRFPLLPGSHVICATKDVTVSGPTSVWSAIALSIAEDRESDSSLFIEDVGQDIAGDTPAERENALHARMEHIVDSVVLCGEDQGVKYKEIFVGFKTEWVPEGHVGCGLTCAPYLVLARNAVPNPASKLLDMSLSQWERQFATARSSLDGAGR	>GCA_003140595.1_01776 MPAERLARSRHPVVRQAVPSPVAKKRLIGPTGIALITVAAILTLRGFPSTAEYGWASIFFYVFGAIFFFIPLSFVAAELATGWPKAGGMFAWVSAAFGPRSGFLAVWFDWIENVVWFPTVLSFVAATIAYMFEPNLANNKWYLVIIMLVVFWGMTLANFLGLKNILRFNNAAVVVGTLIPIAVLITLGVYWLVSGRPNAIPFHASKLLPSFSSIGNLVFFAGVLLGYAGVEMAGYSAKQLKNIRRDYPRAVAASTLLILVLSILGTLAISFVVPDGKLSLVSGLMQAFQEFFNRLGIGIWATKVMAALVGLGTLALISTWMLGPSEGVYAAEGSGELPPELHYVNKRHVPVAILLAQGILGTMFALLYLFVPGVST…
Gordonibacter pamelaeae	GCF_000210055.1	GCF_000210055.1	pyruvoyl	2/2	d__Bacteria;p__Actinobacteriota;c__Coriobacteriia;o__Coriobacteriales;f__Eggerthellaceae;g__Gordonibacter;s__Gordonibacter pamelaeae	>GCF_000210055.1_00773 MKNIEERRNRTIAREANYHASMRAPHIDKTAISPYDDYCDGYGMPGAYGNGYVSVLKVSAGTVEKTNDALIDTIVTYDKAETADAYIGQINMLTASSFCGMAGQVWGYDLARHDDITSGKSQPLFTEKQFDGSELKVFDAAPLLDAGIELFGTENNRRYHPIPGAHTICANKGVTAYRPKEDRPLKAGEAYGIWSFIAISLSADRDFSADLFIEDAGVWTENDNEDDMMAFLEQHRKEIVWSVVECGRDSNVLFDRTYVGFAHRMMKPGEIGNAITVGPYVTLARNAVPTTGFTSLNDLNLSDWLKEMDFESLTNLAK	>GCF_000210055.1_00774 MADNTSTGSSGSAAKASDSSKKVGLIGLVGIVISAMIGGGIYNLPQNMAADASAGAIIIAWVVTGIGIWFIANTFRILSAARPELTNGLYTYAEKGFGKLIGFFVAYGYWICNCFALVAYSVLVMATLNYFVPDFSGGNNIPSIIGGSIITWIMYLLALQGAKSTSFLNIIGTIGKLLPVAIFIIAVATVFKFSVFMEGFWGMKGAVDLTFSWDNVMPQVQATMLVTLWLFLGIEGAVVVSGKAKSQAAVRKATTIGFLVTLALYIIVSLLPLGVYSQADVGAMADPSMAAIMLDKFGKWGEILVNAGVIVSVLSSWLVWMLMLGEMPLAASKSGIFPKAFVKENKKGSPSTALLWTTIIVQIVLVVSFFIGSNAW…
Eggerthella sinensis	GCF_003339815.1	GCF_003339815.1	pyruvoyl	2/2	d__Bacteria;p__Actinobacteriota;c__Coriobacteriia;o__Coriobacteriales;f__Eggerthellaceae;g__Eggerthella;s__Eggerthella sinensis	>GCF_003339815.1_00329 MKNVEERRNRSIARESDFHATMRAPHIDKTAISPYDDYCDGYGMPGAYGNGYVSVLKVSAGVVEKTNDALVDRIVTYDKAEAADAYVGQINMLTASSFCGMAGQVWGYDVARHDDVDNGKSKPLFTAKQWNDRELKVFDAQPLLNAGVELFGTEDNRRYHPIPGAHTICANKGVVAYRPKTDRPLKDGEGYGVWSFIAISLSADRDFAADLFIEDAGVWTENDNEEDMIKFLEDHRKAIVWSVVECGRDQNVVYDRTYVGFAHRMMKPGEIGNAITVGPYVTLARNAVPSTGFDSLNDLHLTDWLKEMDFEPLTNLD	>GCF_003339815.1_00328 MADKTASGSGGTSAQDSSKKVGLIGLVGIVISAMIGGGIYNLPQNMAADASAGAIIIAWVVTGIGIWFIANTFRILSAARPELTNGLYTYAEKGFGKLIGFFVAYGYWICNCFALVAYSVLVMATLNYFVPDFSGGNNIPSIIGGSIITWIMYLLALRGAKSTSFLNIIGTIGKLLPVIIFILAVATVFKFSVFMEGFWGIKDGIDLTLNFDNVMPQVSSTMLVTLWLFLGIEGAVVVSGKAKSQAAVRKATTIGFLVTLALYIIVSLLPLGVYSQAEIGNMADPSMAAIMLKSFGSWGEIMVNAGVIISVLSSWLVWMLMLGEMPLAASKSGIFPKMFTKENKQGSPSTSLLWTTIVIQVVLIASFFIGSNAWTT…
Paraeggerthella hongkongensis A	GCF_003340345.1	GCF_003340345.1	pyruvoyl	2/2	d__Bacteria;p__Actinobacteriota;c__Coriobacteriia;o__Coriobacteriales;f__Eggerthellaceae;g__Paraeggerthella;s__Paraeggerthella hongkongensis_A	>GCF_003340345.1_01923 MKNIEERRNRTIARTPNLHATMRAPHIDKTAISPYDDYCDGYGMPGAYGNGYVSVLKVSAGTVEKTNDMLIDGIVTYDKAETADAYVGQINMLTASSFCGMAGQVWGYDLARHDDIASGASTPLFTEKQFDGSELKVFDAQPLLNAGIELFGTAENRRYHPIPGAHTICANKGITAYRPKEDRPLKEGEAYGVWSFIAISLSADRDFAADLFIEDAGVWTENDNEQDMLAYLEQHRKEIVWSVVECGRDSSVLFDRTYVSFAYRMMKPNEIGNAITVGPYVTLARNAVPATGFASLNSLHLSDWLKQMDFEPLTDLAN	>GCF_003340345.1_01922 MADNTAPGSNGSSAPAQDSSKKVGLIGLVGIVISAMIGGGIYNLPQNMAQDASAGAIIIAWVVTGIGIWFIANTFRILSAARPELTNGLYTYAEKGFGKLIGFFVAYGYWICNCFALVAYSVLVMATLNYFVPDFAGGNNIPSIIGGSIITWAMYLLALQGAKQTSFLNIIGTIGKLLPVAVFILAVATVFKLSVFMEGFWGMKGGIDLSFTWDNVMPQVQATMLVTLWLFLGIEGAVVVSGKAKSQTAVRKATTIGFLVTLLLYVIVSLLPLGVYSQADIGNMADPSMAAIMLDKFGKWGEILINAGVIISVLSSWLVWMLMLGEMPLAASKSGIFPKAFVKENKKGSPSTSLLWTTIVVQIVLIVSYFIGNNAW…
Paraeggerthella hongkongensis	GCF_003726035.1	GCF_003726035.1	pyruvoyl	2/2	d__Bacteria;p__Actinobacteriota;c__Coriobacteriia;o__Coriobacteriales;f__Eggerthellaceae;g__Paraeggerthella;s__Paraeggerthella hongkongensis	>GCF_003726035.1_00210 MKNIEERRNRTIARTPDLHATMRAPHIDKTAISPYDDYCDGYGMPGAYGNGYVSVLKVSAGTVEKTNDMLIDGIVTYDKAETADAYVGQINMLTASSFCGMAGQVWGYDLARHDDIASGASTPLFTEKQFDGSELKVFDAQPLLNAGIELFGTAENRRYHPIPGAHTICANKGITAYRPKEDRPLKEGEAYGVWSFIAISLSADRDFAADLFIEDAGVWTENDNEQDMLAYLEQHRKEIVWSVVECGRDSSVLFDRTYVSFAYRMMKPNEIGNAITVGPYVTLARNAVPATGFASLNSLHLSDWLKQMDFEPLTDLAN	>GCF_003726035.1_00209 MADNTAPGSNGSGAPAQDSSKKVGLIGLVGIVISAMIGGGIYNLPQNMAQDASAGAIIIAWVVTGIGIWFIANTFRILSAARPELTNGLYTYAEKGFGKLIGFFVAYGYWICNCFALVAYSVLVMATLNYFVPDFAGGNNIPSIIGGSVITWAMYLLALQGAKQTSFLNIIGTIGKLLPVAIFILAVATVFKFSVFMEGFWGMKGGIDLSFTWDNVMPQVQATMLVTLWLFLGIEGAVVVSGKAKSQTAVRKATTIGFLVTLLLYIIVSLLPLGVYSQADIGNMADPSMAAIMLDKFGKWGEILINAGVIISVLSSWLVWMLMLGEMPLAASKSGIFPKAFVKENKKGSLSTSLLWTTIVVQIVLIISYFIGNNAW…
Gordonibacter urolithinfaciens	GCF_900199375.1	GCF_900199375.1	pyruvoyl	4/4	d__Bacteria;p__Actinobacteriota;c__Coriobacteriia;o__Coriobacteriales;f__Eggerthellaceae;g__Gordonibacter;s__Gordonibacter urolithinfaciens	>GCF_900199375.1_00927 LKNIEERRNRTIAREANYHASMRAPHIDKTAISPYDDYCDGYGMPGAYGNGYVSVLKVSAGTVEKTNDALIDTIVTYDKAETADAYIGQINMLTASSFCGMAGQVWGYDLARHDDITSGKSQPLFTEKQFDGSELKVFDAAPLLNAGVELFGTENNRRYHPIPGAHTICANKGVTAYRPKEDRPLKAGEAYGIWSFIAISLSADRDFSADLFIEDAGVWTENDNEDDMMAFLEQHRKEIVWSVVECGRDSNVLFDRTYVGFAHRMMKPGEIGNAITVGPYVTLARNAVPTTGFTSLNDLNLSDWLKEMDFESLTNLAK	>GCF_900199375.1_00928 MADNTSTGSSGSAAKASDSSKKVGLIGLVGIVISAMIGGGIYNLPQNMAADASAGAIIIAWVVTGIGIWFIANTFRILSAARPELTNGLYTYAEKGFGKLIGFFVAYGYWICNCFALVAYSVLVMATLDYFVPDFSGGNNIPSIIGGSIITWIMYLLALQGAKSTSFLNIIGTIGKLLPVAIFIIAVATVFKFSVFMEGFWGMKGTIDLTFSWDNVMPQVQATMLVTLWLFLGIEGAVVVSGKAKSQAAVRKATTIGFLVTLALYIIVSLLPLGVYSQADVGAMADPSMAAIMLDKFGKWGEILVNAGVIVSVLSSWLVWMLMLGEMPLAASKSGIFPKAFVKENKKGSPSTALLWTTIIVQIVLVISFFIGSNAW…
Eggerthella lenta	GCF_000024265.1	GCF_000024265.1	pyruvoyl	32/32	d__Bacteria;p__Actinobacteriota;c__Coriobacteriia;o__Coriobacteriales;f__Eggerthellaceae;g__Eggerthella;s__Eggerthella lenta	>GCF_000024265.1_02541 MKNVEERRNRTIAREANHHATMRAPHIDKTAISPYDDYCDGYGMPGAYGNGYVSVLKVSAGTVEKTNDELVDRIVTYDKAEAADAYVGQINMLTASSFCGMAGQVWGYDLARHDSVDNGKSKPLFTEKQWNGRELEVYDAAPLLSAGVELFGTEQNRRYHPIPGAHTICANRGVVAYRPKTDRPLKEGEGYGVWSFIAISLSADRDFAADLFIEDAGVWTENDNEEDMIAFLEQHRKAIVWSVVECGRDQNVLFDRTYVGFAHRMMKPGEIGNAITVGPYVTLARNAVPATGFASLNNLHLSDWLKQMDFEPLTDIA	>GCF_000024265.1_02542 MADKTASGSGGSSAQDSSKKVGLIGLVGIVISAMIGGGIYNLPQNMAADASAGAIIIAWVVTGIGIWFIANTFRILSAARPELTNGLYTYAEKGFGKLIGFFVAYGYWICNCFALVAYSVLVMATLNYFVPDFTGGNNIPSIIGGSIITWIMYLLALRGAKSTSFLNIIGTIGKLLPVFIFILAVATVFKFSVFMEGFWGMKDGVALTLDFSNVMPQVSSTMLVTLWLFLGIEGAVVVSGKAKSQAAVRKATTIGFLVTLALYIVVSLLPLGVYSQAEVGSMADPSMAAIMLKSFGKWGEIMVNAGVIVSVLSSWLVWMLMLGEMPLAASKSGIFPKMFVKENKNGSPSTSLLWTTIVVQVVLIISFFIGNNAWTT…
Gordonibacter sp003339845	GCF_003339845.1	GCF_003339845.1	pyruvoyl	1/1	d__Bacteria;p__Actinobacteriota;c__Coriobacteriia;o__Coriobacteriales;f__Eggerthellaceae;g__Gordonibacter;s__Gordonibacter sp003339845	>GCF_003339845.1_03141 MKNIEERRNRTIAREANYHASMRAPHIDKTAISPYDDYSDGYGMPGAYGNGYVSVLKVSAGTVEKTSDGLIDRIVTYDKAETADAYIGQINMLTASSFCGMAGQVWGYDLARHDDIASGKSKPLFTEKQFDGSKLKVFDAAPLLNAGIELFGTADNRRYHPIPGAHTICANKGVTAYRPKKDRALKDGEGYGVWSFIAISLSADRDFAADLFIEDAGIWTKNDNEKDMVAFLEQHRKEIVWSVVECGRDSNVLFDRTYVGFAHRMMKPGEIGNAITVGPYITLARNAVPTTGFDSLNNMNLSDWLKEMDFKSLTRLSK	>GCF_003339845.1_03140 MADKTTSSSSAASAKAQDSTKKVGLIGLVGIVISAMIGGGIYSLPQNMAQDASAGAIIIAWVVTGIGIWFIANTFRILSAARPELTNGLYTYAEKGFGKLIGFFVAYGYWICNCFALVAYSVLVMATLNYFVPDFTGGNNIPSIIGGSIITWVMYLLALQGAKQTSFLNIIGTIGKLLPVAIFILAVATVFKLSVFMEGFWGMHGTIDLSFTWDNVMPQVQATMLVTLWLFLGIEGAVVVSGKAKSQAAVRKATTIGFLVTLALYIIVSLLPLGVYSQADIGTMANPSMAAIMLDKFGKWGEIMVNAGVIISVLSSWLVWMLMLGEMPLAASKSGIFPKAFTKENKKGSPSTSLLWTTIVVQAVLLISFFIGSNAW…
Gordonibacter massiliensis	GCF_900170005.1	GCF_900170005.1	pyruvoyl	1/1	d__Bacteria;p__Actinobacteriota;c__Coriobacteriia;o__Coriobacteriales;f__Eggerthellaceae;g__Gordonibacter;s__Gordonibacter massiliensis	>GCF_900170005.1_02756 MKNIEERRNRTIAREADYHASMRAPHIDKTAISPYDDYSDGYGMPGAYGNGYVSVLKVSAGTVEKTSDGLIDRIVTYDKAETADAYIGQINMLTASSFCGMAGQVWGYDLARHDDITSGKSKPLFTEKQFDGSKLKVFDAAPLLDAGIELFGTANNRRYHPIPGAHTICANKGVTAYRPKKDRALKDGEGYGVWSFIAISLSADRDFAADLFIEDAGIWTKNDNEKDMVAFLEQHRKEIVWSVVECGRDSNVLFDRTYVGFAHRMMKPGEIGNAITVGPYITLARNAVPVTGFNSLNDMNLSDWLKEMDFKSLTKLSK	>GCF_900170005.1_02755 MADKTTSSSSGAPAKAQDSTKKVGLIGLVGIVISAMIGGGIYSLPQNMAQDASAGAIIIAWVVTGIGIWFIANTFRILSAARPELTNGLYTYAEKGFGKLIGFFVAYGYWICNCFALVAYSVLVMATLNYFVPDFTGGNNIPSIIGGSIITWVMYLLALQGAKQTSFLNIIGTIGKLLPVAIFILAVATVFKLSVFMEGFWGMHGTIDLSFTWDNVMPQVQATMLVTLWLFLGIEGAVVVSGKAKSQAAVRKATTIGFLVTLALYIIVSLLPLGVYSQADIGNMANPSMAAIMLDKFGKWGEIMVNAGVIISVLSSWLVWMLMLGEMPLAASKSGIFPKAFTKENKKGSPSTSLLWTTIVVQVVLIISFFIGSNAW…
Raoultibacter massiliensis	GCF_900199545.1	GCF_900199545.1	pyruvoyl	1/1	d__Bacteria;p__Actinobacteriota;c__Coriobacteriia;o__Coriobacteriales;f__Eggerthellaceae;g__Raoultibacter;s__Raoultibacter massiliensis	>GCF_900199545.1_01859 MSLEERRNRALALSQHKHEHMRAPHIDKTAISPYDDYCDGYGMPGAYGNGYVSILKVSAGTVEKTDDGLIDRIVTYDKAEAADAYIGQINMLTASSFCGMAGQVWGYDLARHDDIDSGKSKPLFTVEQFDGSELKVFDAQPLLDAGKELFGTEENRRYHLIPGAHTICANKGITAYRPKEGELKDGQAYGVWSFIAISLSADRDFSADLFIEDAGVWTENDNEEDMIAFLEDHRREIVWSVVECGRDSHVLFDRTYVGFAYRMMKPGEIGNAITVGPYVTLARNAVPADGFTSLNDINLTGWLKEMDFQPLTDIAQG	>GCF_900199545.1_01860 MADKTSSGSSGAPTQDNSKKVGLIGLVGIVISAMIGGGIYNLPQNMAQDASAGAIIIAWIVTGVGIWFIANTFRILSAARPELTNGLYAYAEKGFGKLIGFFVAYGYWICNCFALVAYSVLIMATLNYFIPDFAGGNNIPSIIGGSIITWIMYFLALRGAKQTSFLNIIGTIGKLVPVIIFILAVATIFKFSVFMEGFWGMKDGVALTLDWSNVMPQVQSTMLVTLWLFLGIEGAVVVSGRAKSQAAVRKATMIGFLVTLGLYVIVSLLPLGVDTQEAVGKMADPSMAAIMLQSFGSWGEIMVNAGVIISVLSSWLVWMLMLGEMPFAASKSGIFPTAFEKENKKGAPSISLLWTTIVIQVVLIASYFIGSNAWTT…
Raoultibacter timonensis	GCF_900240215.1	GCF_900240215.1	pyruvoyl	1/1	d__Bacteria;p__Actinobacteriota;c__Coriobacteriia;o__Coriobacteriales;f__Eggerthellaceae;g__Raoultibacter;s__Raoultibacter timonensis	>GCF_900240215.1_01020 MSLEERRNRALALSQHKHEHMRAPHIDKTAISPYDDYCDGYGMPGAYGNGYVSILKVSAGTVEKTDDGLIDRIVTYDKAEAADAYIGQINMLTASSFCGMAGQVWGYDLARHDDITSGKSQPLFSVKQFDGSELKVFDAQPLLDAGKELFGTEENRRYHLIPGAHTICANKGITAYRPKSGELQDGEAYGVWSFIAISLSADRDFSADLFIEDAGVWTENDNEEDMIAFLEDHRKEIVWSVVECGRDSNVLFDRTYVGFAYRMMKPGEIGNAITVGPYVTLARNAVPADGFTSLNDINLTEWLKEMNFQPLTDIAQG	>GCF_900240215.1_01021 MADKSSSGSSGAPTQDSTKKVGLIGLVGIVISAMIGGGIYNLPQNMAQDASAGAIIIAWLVTGVGIWFIANTFRILSAARPELTNGLYAYAEKGFGKLVGFFVAYGYWICNCFALVAYSVLIMATLNYFIPDFAGGNNIPSIIGGSIITWIMYFLALRGAKQTSFLNIIGTIGKLVPVIIFILAVATIFKFSVFMDNFWGMKDGVALTLDWANVMPQVQSTMLVTLWLFLGIEGAVVVSGRAKSQTAVRKATMIGFLVTLGLYVIVSLLPLGVDSQEAVGKMADPSMAAIMLQSFGSWGEIMVNAGVIISVLSSWLVWMLMLGEMPFAAAKDGIFPTAFEKENKKSAPSTSLLWTTIVIQVVLVASYFIGSNAWTT…
D16-63 sp003612475	GCF_003612475.1	GCF_003612475.1	pyruvoyl	1/1	d__Bacteria;p__Actinobacteriota;c__Coriobacteriia;o__Coriobacteriales;f__Eggerthellaceae;g__D16-63;s__D16-63 sp003612475	>GCF_003612475.1_01862 MTSEKRDNRMVATAIGKHEKMRTPHIDRTAISPYDQWCDGYGMPGAYGNGYVNVLKVSCGAVDKTKDALIDRIVTYDKGECADAYVGQINMITASSFNGIQGQIWGHDLAAHDDIKNGKIEPLFTEKQFDGSELKVFDGKPLIQAGIELFGTDADRRYHPAPGAHVICANKGVVAYRPKEGQPLKEGEAYGVWCFIAISLTNDPDYAANLFIEDAGLWTENDSEQDLVDFLNQRRKEIVWSVVECGNDSGVLFDRTYISYNYVMMKPNQIGNAITVGPYVTLAKDAIPMEGFGKLNDMTLTDWLKDQGFETLTGLK	>GCF_003612475.1_01860 MSDKKATMTTAAAHPAAATAARATATGAAAAAAAPRGAGAASTKAMDPAAAVRMSMPENNGTTVTKPTVATKQKSGDAFKATLTVKDMVVWGLITMVPISPMAVYGGVFADSGGMPTLAFLIGFVAVLFSVFSFGIMIQHFPSSGSIFTYVSHVFGKMPGFIAGWLMLLQYLVSPAMVYLIAAIAIHSMLPDVPILALCFGFLAIVAIVSLIGMKTAMVVNKVALVAQLAILALFVVCGVVFVVQHPESASFSPTNLFDPARFELGGTMSAVSLAVMSYVGFGAIATLTQEARDPKHGPSRAMMVMAVLLCVLYVLQCFIATSIDPSGAAFAGNTDNAFYVVARIAAGPWLMVLCAVGVALAQGVFTAIAQQNSIA…
Eggerthella timonensis	GCF_900184265.1	GCF_900184265.1	pyruvoyl	1/1	d__Bacteria;p__Actinobacteriota;c__Coriobacteriia;o__Coriobacteriales;f__Eggerthellaceae;g__Eggerthella;s__Eggerthella timonensis	>GCF_900184265.1_03105 MKNVEERRNRTIAREADHHATMRAPHIDKTAISPYDDYCDGYGMPGAYGNGYVSVLKVSAGTVEKTNDELVDRIVTYDKAEAADAYVGQINMLTASSFCGMAGQVWGYDLARHDSVDNGASKPLFTEKQWNGRELEVYDAAPLLSAGVELFGTEQNRRYHPIPGAHTICANKGVVAYRPKTDRPLKEGEGYGVWSFIAISLSADRDFSADLFIEDAGVWTENDNEEDMVKFLEEHRKAIVWSVVECGRDQNVLYDRTYVGFAHRMMKPGEIGNAITVGPYVTLARNAVPATGFDSLNAMHLSDWLKDMDFEPLTDLK	>GCF_900184265.1_03106 MADKTASGSSGSTAQTSSKKVGLIGLVGIVISAMIGGGIYNLPQNMAADASAGAIIIAWVVTGIGIWFIANTFRILSAARPELTNGLYTYAEKGFGKLIGFFVAYGYWICNCFALVAYSVLVMATLNYFVPDFSGGNNIPSIIGGSIITWIMYLLALRGAKSTSFLNIIGTIGKLVPVIIFILAVATVFKFSVFMEGFWGMKDGIALTLNFDNVMPQVSSTMLVTLWLFLGIEGAVVVSGKAKSQAAVRKATTIGFLVTLALYIIVSLLPLGVYSQADVGNMADPSMAAIMLKSFGQWGEIMVNAGVIISVLSSWLVWMLMLGEMPLAASKSGIFPKMFVKENKNGSPSTSLLWTTIVVQVVLIISFFIGSNAWTT…
RAAP-2 sp003133685	GCA_003133685.1	GCA_003133685.1	pyruvoyl	1/3	d__Bacteria;p__Actinobacteriota;c__Acidimicrobiia;o__Acidimicrobiales;f__RAAP-2;g__RAAP-2;s__RAAP-2 sp003133685	>GCA_003133685.1_01589 MQRPLTPAEVIDGAISPFADYCDGYGNPGSSGTGYVSVLKLSTGTVVKSMDSVLEGIVSYDRAEKNDAYAGQINMITASSFSGLNGVVWGYDVARHDGLIDGSVKPQFHRTRHDGVEIPVYPVEPLLEAGERLFGTADSRRFPLLPGSHVICATKDVTASGPTSVWSAIALAFAEDRGSNSSLFIEDVGQDVVGATHADRESVLCSRMENIVESIILCGDDQNVKYKEIFVGFKTEWVPDGSVGCALTCAPYAVLAQNAVPSPPSDLLTMSLSQWESFVAPRLAARTEGQ	>GCA_003133685.1_01588 MPAERLARRKHPVVRRTTIPPTSKTRFVGPVGIALITVAAILTLRGFPSTAEFGWGSIFFYVVGALFFFVPLSFVAAELATGWPRAGGVYAWVKAGFGPRSGFLAVWFDWIENVVWFPTVLSFVAATIAYTFQPNLANNKWYLVVVMLVVFWGMTLLNFLGLKNILRFNNAAVIAGTLIPVAVLIALGLYWLGSGRHNEIPYHASALIPSFSSIGNLVFFAGILLGFAGVEMAGYSAKQLKNIRRDYPRAVAVSTVLILVLSILGTLAISFVVPVHKLSLVSGLMQAFQIFFVRIGLGSWATKLMAVLVGLGTLALISTWMLGPSEGVYAAEGSGELPPEVHYVNKRHVPVAMLIFQGILGTLFALLYLFTPGVSS…
Clostridium perfringens	GCF_000013285.1	GCF_000013285.1	pyruvoyl	144/144	d__Bacteria;p__Firmicutes_A;c__Clostridia;o__Clostridiales;f__Clostridiaceae;g__Clostridium_P;s__Clostridium_P perfringens	>GCF_000013285.1_00387 MNKNLEANRNRTLSEGIHKNIKVRAPKIDKTAISPYDRYCDGYGMPGAYGNGYVSVLKVSVGTVKKTDDILLDGIVSYDRAEINDAYVGQINMLTASSFCGVAGQVWGHDLATHDSIANDEIKPLYELKQFDGTPLKVYDAKPLLEAGIELFGTEKNRRFTTAPGAHVICANKSATAYRPKENRPLKEGEAYGVWSFIALSLSNDRDHCADLFIEDAGLWTKNDNPEDLKKFLEDHRKAVTWSVVECGRDSHVVFERTYIGFAYVIMKPGEIGNALTCAPYVTLARDAVPSEGFPSLNRISLSQWLDDMNFDSLVNPSKK	>GCF_000013285.1_00386 MNDNKKLGVIALAGVVISAMLGGGVYNLPQNMAQSASAGAILISWIITGIGIWFIANTFRILAAARPDATTGIYTYGELGFGKFTGFLMAWGYWICNSFANVGYAVLLMDSLNYFFPPYFKGGNNWLSIACGSLVLWIIFFIVLAGVKQASALNVIGTIGKLLPLAIFLLVLLFSFRFSTFFTDFWGLKTVAKVHDTNLGGILPQVKSTMLVTLWVFTGIEGAVVVSGRAKSQKDVSKATFLGFITCLLIYTLLSLLPLGVYSQGEISKMAPPSTAAVLMDLIGNWGSVIMNLGVIIAILSSWLIWTVMLSELPFAAAQSGTFPKIFAKENKNESPSFSLLASTIIMQIILILVHFAGNAWNMMLSITSVMALPCY…
RAAP-2 sp003138895	GCA_003138895.1	GCA_003136535.1	pyruvoyl	2/6	d__Bacteria;p__Actinobacteriota;c__Acidimicrobiia;o__Acidimicrobiales;f__RAAP-2;g__RAAP-2;s__RAAP-2 sp003138895	>GCA_003136535.1_00745 MRSPGAMSLQQVVDGAISPFDEYCDGYGNPGTSGLGYISVLKLSTGLVKKTMDEVLEGIVSYDRAEKNDAYAGQINMVVASSFNGLNGAIWGYDLARHDGLINGSIEPLFRRRRHDGVDIPVYSVSPLLEAGEALFGTEKKRQFPLLPGSHVTCATKDISANGPTSVWSAIALSIAEDRGKDSSLFIEDVGRDVVGVTESERHAALNAHLSKIVDSVVLCGEDQDVKYKEIFIGFKETWVPEGTIGCALTCAPYLVLAKNAVPTPASLLLDMSLSQWRQEFGS	>GCA_003136535.1_00744 MPAERLHRRTSAPVQLAVTRDPKSATRFIGPTGIAFITVAAILTLRSLPTLAEYGWASIAYYVIGAMFFFVPLAFVAAELATGWPRAGGMFAWVKQGFGQRLGFLAVWFDWIENVVWFPTVLSFVAATLAYIFDPKLANNRLYLVIVMLVVFWGLTIANFFGLKKMLRFNNISVVAGTLFPAVVLIALGIYWLFSGKTNAIPFHAHLLIPKIKNVNDVVFFAGVLLGFAGVEMAGFHAKETRNVKKDYPRAVFMATALILGISIFATLAIAFVVPQNKLSLVSGLMQAFQDFFIKIGLGGWATKVMAALVGFGTLAVISTWMLGPSEGVYAAEEGGDLPPVLHYVNKRHIPVAMLIFQGALGTLFALAFLFMPSVN…
Bacteroides oleiciplenus	GCF_000315485.1	GCF_000315485.1	pyruvoyl	2/2	d__Bacteria;p__Bacteroidota;c__Bacteroidia;o__Bacteroidales;f__Bacteroidaceae;g__Bacteroides;s__Bacteroides oleiciplenus	>GCF_000315485.1_04754 MKDLVADIKYDAAKVIEQAVGPSKEFCMGYMNPGAPNGQGYISTMKLSVGTVDVKDLDAVTENIVSYDRCEKNDAYIGQINMLTVSSFCGQNGAVWGYDLAVHEDIATGKEKPMYMQEQPDGKPAIPVYNARPLLEASERLFGREGQRRFPPMPGAHVICANKDVAARGPLWVWSAIGIAILKNRSDGSCLFIEDANTYGDDNSTEAEIIGFLEGSLRKVTNSIVLCGQDQSVEYDRIYVGYKYTFVEPNQVGCALTCAPYIYLAQNAIPAGMKAADLKGMPIDEWEKKLGLEHLTMIE	>GCF_000315485.1_04752 MADTSKKLGLGGLVAIVFGSMIGGGIFNISQNMAQGAGLGATLISWVISGVGVLFLVLNFKVLADARPDLNAGIYQYAKEGFGNYVGFNIAWGYWLCAAMGNVAFAVMLNDSFGEFLPVLLHHGWQTVVFGSFFIWAMYFIVARGVKAAAALNTIVTIVKFAALILIVIILFIFFKIGALSIDFWGHTPDLGSIGAQVKSTMLVTLWCFIGVEGAVVMSAHARNSKDVGKAGVIGFLLALVLYALISVLSYGIMHQPELAKLDDPSVAYVLKHAVGEWAYTFVVLSVIVSVIGGWIAWTLMCAQVPYTAAQVKILPKSFLRENKKSTPIYALLISSIIMQVFMVMVAMAKSVYDAAIDITGVMILPAYLFCGIYLV…
Bacteroides stercorirosoris	GCF_000614165.1	GCF_000614165.1	pyruvoyl	5/5	d__Bacteria;p__Bacteroidota;c__Bacteroidia;o__Bacteroidales;f__Bacteroidaceae;g__Bacteroides;s__Bacteroides stercorirosoris	>GCF_000614165.1_00866 MKDLVAGIKYDAAKVIEQAVGPSKEFCMGYMNPGAPNGQGYISTMKLSVGTVDVKDLDVVTENIVSYDRCEKNDAYIGQINMLTVSSFCGQNGAVWGYDLAVHEDIATGKEKPMYMQEQPDGKPAIPVYNARPLLEASERLFGREGQRRFPPMPGAHVICANKDVTARGPVWVWSAIGIAILKNRSDGSCLFIEDANTYGDDRTTEAEIIGFLEGSLRKVTNSIVLCGQDQSVEYDRIYVATSTLS	>GCF_000614165.1_00868 MADTSKKLGLGGLVAIVFGSMIGGGIFNISQNMAQGAGLGATLISWVISGVGVLFLVLNFKVLADARPDLNEGIYQYAKEGFGNYVGFNIAWGYWLCAAMGNVAFAVMLNDSFGEFLPVLLHHGWQTVVFGSFFIWAMYFIVARGVKAAAALNTIVTIVKFAALILIVIILFIFFKIGALSFDFWGHTPDLGSIGAQVKSTMLVTLWCFIGVEGAVVMSAHARNSKDVGKAGVIGFLLALVLYALISVLSYGIMHQPELAKLDDPSVAYVLKHAVGDWAYTFVVLSVIVSVIGGWIAWTLMCAQVPYTAAQVKILPKSFLRENKKSTPIYALLISSIIMQVFMVMVAMAKSVYDAAIDITGVMILPAYLFCGIYLV…
GCA-900066935 sp900066925	GCA_900066925.1	GCA_900066925.1	pyruvoyl	2/2	d__Bacteria;p__Firmicutes_A;c__Clostridia;o__Peptostreptococcales;f__Peptostreptococcaceae;g__GCA-900066935;s__GCA-900066935 sp900066925	>GCA_900066925.1_00409 MNKNLEEQRNRTIGVGPKKVRKVRAAKVDKTAISPYNRYCDGYGMPGAYGNGYVSVLTVSVGTVKKTDDFLLDGIVSYDRAEINDAYVGQINMLTASSFCGIAGQVWGYDLATHEAIADEKEEPLFYVEQYDETPLKVYDAKPLLEAGIELFGTEKNRRFTTAPGAHVICANKSVTSYRPKEDRPLKDGEAYGVWSFIAISLSNDRDNCADLFIEDAGLWTKNDNEEDLRKFLEKHRKAVAWSVKECGRDSHVVFDRTYVGFAYTIMKPGEIGNALTCAPYVTLARDAVPESGFPSLNTLTLNEWLDEMNFKPLTECTQK	>GCA_900066925.1_00410 MSDKSSSKTDNNSTKKLGVVALAGVVISAMLGGGVYNLPQNMAQHASAGAILIAWIITGIGMWFIANTFRVLAAAKPDVTTGIYAYGELGFGKFTGFLMAWGYWICNSFANVGYAVLLMDSLNYFFPSYFTGGNNWLSIICGSIVLWIIYFAVLSGVKQASFLNIIGTIGKLVPLAIFLLVIAISFKASLFFTDFWGLKTVASVHDSSLGGLLPQVKSTMLVTLWVFTGIEGAVVVSGRAKSQKDVGKATFLGFLICLLLYTALSLLPLGVVPQGTVSKMAPPSTAAVLMTVIGKWGSIIMNVGVIIAILSSWLIWTVMLSELPFAAAKGGTFPKIFTKENKNEAPAFSLLASTIVMQIILICVHFTGNAWNMMLS…
Bacteroides nordii	GCF_000613465.1	GCA_001915435.1	pyruvoyl	2/5	d__Bacteria;p__Bacteroidota;c__Bacteroidia;o__Bacteroidales;f__Bacteroidaceae;g__Bacteroides;s__Bacteroides nordii	>GCA_001915435.1_02253 MKDLVADIKYDASKVINQAVGPSKEFCMGYMNPGAGEGYISTMKLSVGTVDVKDLDAVTENIVSYDRCEKNDAYIGQINMLTVSSFCGLNGAVWGFDLAKHDDIASGAEKPMYMQSQPDGPDIPVYNVRPLLEATERLFGKEQQRRFPPMPGSHIICANKDVTARGPLWVWSAIGIAILKDRSKGSSLFIEDANTYGNDSTTESEMIGYLEGTLRKVTNSIALCGQDQGVEYERIYVGYKYTFVEPHQVGCALTCAPYINLAQNAIPEGMQASDLRQLTISEWEKKLKLEELTIW	>GCA_001915435.1_02251 MADGSKKLGLGGLVAIVFGSMIGGGIFNISQNMAQGAGLGATLISWVISGVGVLFLVLNFKILADARPDLNAGIYQYAKEGFGNYVGFNVAWGYWLCAAMGNVAFAVMLNDSFGEFFPVLLKHGWQTVVFGSFFIWAMYLIVARGVKAAAAMNTVVTIVKFAALILIVVILFIFFKVGALSYDFWGHVSDLGSLGTQIKSTMLVTLWCFIGVEGAVVMSARARNSQDVGKAGVIGFLLALVLYALISILSYGIMKQPELAKLDDPSVAYVLKAAVGEWAYTFVVLSVIVSVIGGWIAWTLLCAQVPYTAAQVKILPKSFLRENKQETPIHALLISSIIMQVFMILVAMAKSVYDAAIDITGVMILPAYLFCGLYLV…
Lactobacillus vaginalis	GCF_000159435.1	GCF_000159435.1	pyruvoyl	2/4	d__Bacteria;p__Firmicutes;c__Bacilli;o__Lactobacillales;f__Lactobacillaceae;g__Limosilactobacillus;s__Limosilactobacillus vaginalis	>GCF_000159435.1_01487 MSELDTKLNKLGVDRIAISPYKQWSRGYMEPGNLGNGYVTGLKVDAGVRDKTDDDVLDGIVSYDRAETKNAYIGQINMTTASSFTGPQGHCIGYDLLRNPEVDKAEPLFTEKQWDGSELPIYDAKPLQDALVEYFGVNDDRRHYPAPGSFIVCANKGVTAERPMNDADMKPGQGYGVWSAIALSFAKDPSKDSSMFIEDAGVWETPNEDELIEYLKGRRKAIAKSIAECGQDANTSFKSSWIGFAHTMMEPGQIGNAITVAPYVSMPVDSIPGGSILTPDKDMEIMEDLTMPEWLDKMGYKSLTANGAVKY	>GCF_000159435.1_01486 MADSDKSQAAKLGLMGLIALCVSAMVGSGVFDLPKNMSMEAGLTAQIISWVVTGIGIWFIAQMFVILSDVKPDLTAGLYKYAQVGFGSFSGFFTAWAYFVCECAANAAYAVLTMSTLDYFFPGTFTGGNNWPSVIGASIITWAITALVLRGVEVSSKVQQVATVVMLAVVCVFIVTVIAHFNFHTFTLNANATHTISSVSDKALGSVTHQVMNTMMVTLWLFGGIEGAVVMSGKARNVKQVPTATITGFIICLVMYALVGTLSLGAYSYGQLANMTSPSTAYILTNLWHSNLGRDVITVALLFAVFSSWISWIQMLAELPQHAAKEDGSFPKKFAETNKSGTPAFSIIVATIVIEVIILIAHFDESAYQMLLTIVG…
Lactobacillus parabuchneri	GCF_001435315.1	GCF_001435315.1	pyruvoyl	18/25	d__Bacteria;p__Firmicutes;c__Bacilli;o__Lactobacillales;f__Lactobacillaceae;g__Lentilactobacillus;s__Lentilactobacillus parabuchneri	>GCF_001435315.1_00680 MSEFDKKLNTLGVDRISVSPYKKWSRGYMEPGNIGNGYVSGLKVDAGVVDKTDDMILDGIVSYDRAETKNAYIGQINMTTASSFSGVGGTVLGYDILRNPEVDKAKPLFTEKQWDGSELPIYDAKPLQDTLVEYFGTKDDMRHYPAPGAFVCCANKGVTAERPKNDEDMKPGQGYGVWSAIAISFAKDPTKYSSMYVEDAGVWETPNEDELIEYLKGRRNAMAKSIAACGENTAGENGGAVFTSSWIGFAHAMMKPGQVGNAITVAPYIAMPVDSIPGGSILTPDTDMDIMQNLTMPEWLDKMGYQSLTKDGNIKY	>GCF_001435315.1_00681 MDDAERAKKAEAGKMGFVGLVALCVSAMVGSGVFDLPKNMSQVAGVTAQMLAWITTAIGIWFIAETFVILSDVKPDLQAGLYKYGEVGFGPFTGFFTAWGYFVCECAANAAYAVLTMSTLDYFFPGTFTGGNNWPSVIGASIITWALTALVLRGVEVSSSVQKFATAIMLAVVVVFLVTVIAHFNLNTFTTNANATQSIPSRGDKPMGSVMHQLMSTMMVTLWLFGGVEGAVVMSGKARNPRQVPKATITGFIICIIMYTLVGMLSLGVYSYGQLAHLTSPSTAYILTDLWHSTIGRDVITVALLFAVFSSWISWIQMLAELPQHAASEDGAFPRAFAHVSKRNVPDFSVIMATLVIQVIIIIAHFDLNAYQMLLT…
Clostridium fallax	GCF_900129365.1	GCF_900129365.1	pyruvoyl	2/2	d__Bacteria;p__Firmicutes_A;c__Clostridia;o__Clostridiales;f__Clostridiaceae;g__Clostridium_AH;s__Clostridium_AH fallax	>GCF_900129365.1_00790 MNRNLEEKRNRTIAVGPNKNRKIRAPKIDKTAISPYNRYCDGYGMPGAYGNGYVSVLKVSVGTVKKTDDTLLDGIVSYDRAEINDAYVGQINMLTASSFCGVAGQVWGHDLATHESIENNEIEPLFEMTQFDGTPLKVYDAKPLLEAGIELFGTEKNRRFTTAPGAHVICANKSATSYRPKENRPLKDGESYGVWSFIALSLSNDRDHCADLFIEDAGLWTKNDNPEDLKKFLEDHRKAVAWSVVECGKDSHVLFERTYIGFAYVIMKPGEIGNALTCAPYVTLARDAVPESGFPSLNQITLSEWLEDMKFDSLTGYNKK	>GCF_900129365.1_00791 MSDKSSCNNSSNRSESRKLGVIALAGVVISAMMGGGVYNLPQNMAQNASAGAILIAWIVTGIGMWFIANTFRILAAARPDATTGIYTYGELGFGKFTGFLMAWGYWICNCFANVGYAVLLMDSLNYFFPPYFKGGNNILSIACGSLVLWIIYFVVLAGVKQASFLNIIGTIGKLVPLAIFLLLVVIAFKTSIFFTDFWGLKTVVKVHDTALGGLLPQVKSTMLVTLWVFTGIEGAVVVSGRAKSQKDVGKATFLGFLTCLLLYTALSLLPLGIYSQGEISKMAPPSTAAILMDLIGKLGSIIMNLGVIIAILSSWLIWTVMLSELPFAAAQGGTFPKIFTKENKNESPSFSLFASTIVMQIILILVHFAGNAWNMM…
Paeniclostridium sordellii	GCA_000953675.1	GCA_000953675.1	pyruvoyl	1/1	d__Bacteria;p__Firmicutes_A;c__Clostridia;o__Peptostreptococcales;f__Peptostreptococcaceae;g__Paeniclostridium;s__Paeniclostridium sordellii	>GCA_000953675.1_00359 MNKNLESQRNQTIGVGPRKVRKVRAAKVDKTAISPYNRYCDGYGMPGAYGNGYVSVLTVSVGTVKKTDDFLLDGIVSYDRAEINDAYVGQINMLTASSFCGIAGQIWGYDLATHLNIANEEEKPLFDVEQFDGTPLHVYDAKPLLEAGIELFGTEKNRRFPTVPGAHVICANKSVTSYRPKENRPLTEGEAYGVWSFIAISLSNDRDNCADLFIEDAGLWTKNDSEEDLRKFLEKHRKAVAWSVKECGRDSHVVFDRTYVGFAYTIMKPGEIGNALTCAPYVTLARDAVPESGFSSLNQLTLNDWLDEMDFKPLTECTQK	>GCA_000953675.1_00360 MSDKSSSSKAKDNSTKKLGVVALAGVVISAMLGGGVYNLPQNMAQHASAGAILIAWIITGFGMWFIANTFRVLAAARPDVTTGIYAYGELGFGKFTGFLMAWGYWICNSFANVGYAVLLMDSLNYFFPSYFTGGNNWLSIVCGSIVLWIIYFAVLSGVKQAAFLNVIGTIGKLVPLAIFILVLAISFKVSLFFTDFWGLKTVVSVHDSALGGLLPQVKSTMLVTLWVFTGIEGAVVVSGRAKSQKDVGKATFLGFLICLLLYTALSLLPLGVVPQGTVSKMAPPSTAAVLMTVMGKWGSIIMNIGVIIAILSSWLIWTVMLSELPYAAAKGGTFPKVFTKENKNEAPSFSLLASTIVMQIILICVHFTGNAWNMML…
Clostridium thermobutyricum	GCF_002050515.1	GCF_000371465.1	pyruvoyl	1/2	d__Bacteria;p__Firmicutes_A;c__Clostridia;o__Clostridiales;f__Clostridiaceae;g__Clostridium;s__Clostridium thermobutyricum	>GCF_000371465.1_02819 MSELDIKLNKLGVDRIAINPYKQWTRGYMEPGNLGNGYVTGLKVDAGVRDKTDDDVLDGIVSYDRAETKNAYIGQINMTTASSFTGPQGHVIGYDILRNPEVDEAKPLFTVKQWDGSDLPIYDAKPLQDALVEYFGTRDDRRHYPAPGSFIVCANKGVTAERPKNDADMKPGQGYGVWSAIAISFAKDPAKNSNMFIEDSGVWETPNEDELIEFLDSRRRAIAKSIAECGEDANTSFKESWIGFAYTMMEPGQIGNAITVAPYVTLPVDSIPGGSILTLDKDMEIMENLTMPEWLDKMGYKSLTIDGKIKY	>GCF_000371465.1_02818 MEEDKSKAGKLGLVGLIALCISAMVGSGVFDLPKNMSMEAGVTAQFISWIITGIGIWFIAKMFVILSDVKPNLTAGLYKYAEVGFGPFSGFFTAWAYFICECAANAAYAVLVMSTLNYFFPGVFTGGNNWPAVIGASIITWLITALVLQGVKISSGIQKVATAFMLAVVFVFLATVLFHFNLHTFTANAAATRALPSLQDKPMGSIMHQVMNTMMVTLWLFGGIEGAVVMSGKAKDVRQVSKATIIGFIVCLVMFAAVGMLSLGVYSYGELTNMTSPSTAYILMNLWHSTLGRDVITVALLFAVFSSWISWIQMLAELPQHAAADEGSFPRAFAKISKKGVPAFSIIIATIVIEAVILIAHFDSSAYQMLLTIVGV…
Lactobacillus aviarius	GCF_001436315.1	GCF_001436315.1	pyruvoyl	1/1	d__Bacteria;p__Firmicutes;c__Bacilli;o__Lactobacillales;f__Lactobacillaceae;g__Ligilactobacillus;s__Ligilactobacillus aviarius	>GCF_001436315.1_00488 MAKLDLNLNKQGIDRIAISPYKQYSRGYMEPGNIGNGYVTGLKVDAGVRDKTDDDVLDGIVSYDRAETKNAYIGQINMTTASSFTGPQGHVVGYDILRNPEVDKVKPLFVEKQWDGSDLPIYDAKPLQDALVEYFGMEQERRHYPAPGSFIVCANKGVTAERPKADEPLKPGQGYGVWSAIAISFAKDPSKNSSMFIEDAGVWETPNEDELIEYLNGRRKAIAKSIAECGQDADTAFESSWIGFAHVMMKPGQIGNAITVGPYFSLPVDSIPNGSILTPDKDMEIMENLSLPEWLDKMGYESLVKKNNVTY	>GCF_001436315.1_00487 LIALSVSAMVGSGVFDLPKNMSQVAGLDAQVLAWITTGIGIWFIAEMFVILSDVHPELQAGLYKYGEVGFGPFVGFFTAWGYFVCECFANVAYAVLVMSTLDYFFPGTFTGGSNWPSVIGASIITWLITALVLRGVEVSSTVQKVATAIMLAVMVIFLATVAVHFNAHTFTMNATATHSVASVSDHPLGSIGHQLLNTMMITLWLFGGIEGAVVMSGKARDPKQVPKATVIGFIVCLVLFAATGILSLGAFSYGQLAKMTSPSTAYILISLWHNNLGRDIITFGLLVAVFSSWISWVQMLSELPQHAAEEDHAFPQVFAKKSKRNVPIVSVLVATVIMQIIIIFAHFDNNAYQMLLTITGTMTVAPYMVSAMYLIK…
Lactobacillus vaginalis A	GCF_002871555.1	GCF_002871555.1	pyruvoyl	1/1	d__Bacteria;p__Firmicutes;c__Bacilli;o__Lactobacillales;f__Lactobacillaceae;g__Limosilactobacillus;s__Limosilactobacillus vaginalis_A	>GCF_002871555.1_01571 MSELDTKLNKLGVDRIAISPYKQWSRGYMEPGNLGNGYVTGLKVDAGVRDKTDDDVLDGIVSYDRAETKNAYIGQINMTTASSFTGPQGHCIGYDLLRNPEVDKAEPLFTEKQWDGSELPIYDAKPLQDALVEYFGVNDDRRHYPAPGSFIVCANKGVTAERPMNDSDMKPGQGYGVWSAIALSFAKDPSKDSSMFIEDAGVWETPNEDELIEYLKGRRKAIAKSIAECGQDANTSFKSSWIGFAHTMMEPGQIGNAITVAPYVSMPVDSIPGGSILTPDKDMEIMEDLTMPEWLDKMGYKSLTANGAVKY	>GCF_002871555.1_01572 MADGNKQAEKMGLVGLIALCVSAMVGSGVFDLPKNMSMEAGVTAQFLSWIITGIGIWFIAEMFVILSDVKPDLTAGLYKYAQVGFGSFTGFFSAWAYFVCECAANAAYAVLVMSTLDYFFPGTFTGGNNWPSVIGASIITWAITALVLRGVEVSSGVQKIATAIMLAVVIVFLVSVLFHFNIHTFTTNMNATHSVPSVSDKPMGSVMHQLMNTMMVTLWLFGGIEGAVVMSGKAKNVKQVAPATVIGFVICLVMYALVGMLSLGAYSYGQLAKMTSPSTAYILTNIWHNNIGRDVIAIALLVAVFSSWISWIQMLAELPQHAAAEDGSFPRAFAKVSKKGEPVFSIIIATVLIEIIILIAHFDESAYQMLLTIVGV…
Lactobacillus fermentum	GCF_000159215.1	GCA_000477515.1	pyruvoyl	1/64	d__Bacteria;p__Firmicutes;c__Bacilli;o__Lactobacillales;f__Lactobacillaceae;g__Limosilactobacillus;s__Limosilactobacillus fermentum	>GCA_000477515.1_00027 MSELDTKLNKLGVDRIAISPYKQWSRGYMEPGNIGNGYVTGLKVDAGVRDKTDDDVLDGIVSYDRAETKNAYIGQINMTTASSFTGPQGHCIGYDILKNPAVDDAKPLFTEKQWDGSELPIYDAKPLQDALVEYFGTNDNRRHYPAPGSFIVCANKGVTAERPLDDADMKPGQGYGVWSAIALSFAKDPSKDSSMFIEDAGVWETPNEDELIEYLKGRRKAIAKSIAECGQDANTSFKGSWIGFAHAMMKPGQIGNAITVAPYVSMPVDSIPGGSILTPDTDMNIMENLTMPEWLDKMGYKSLTANGAIKY	>GCA_000477515.1_00026 MADSDKSQAAKLGLMGLIALCVSAMVGSGVFDLPKNMSMEAGLTAQIISWVITGIGIWFIAQMFVILSDVKPDLTAGLYKYAQVGFGSFSGYFTAWAYFVCECAANAAYAVLTMSTLDYFFPGTFTGGNNWPSVIGASIITWAITALVLRGVEVSSKVQQVATVVMLAVVCVFIVTVIAHFNFHTFTLNADASRSISSVSDKALGSVTHQVMNTMMVTLWLFGGIEGAVVMSGKARNVKQVPTATITGFIICLVMYALVGTLSLGAYSYGQLAKMTSPSTAYILTDLWHSTLGRDVITIALLFAVFSSWISWIQMLAELPQHAAKEDGSFPKAFAKTNKSGTPAFSIIVATVVIEIIILIAHFDESAYQMLLTIVG…
Lactobacillus saerimneri	GCF_000423265.1	GCF_000317165.1	pyruvoyl	1/3	d__Bacteria;p__Firmicutes;c__Bacilli;o__Lactobacillales;f__Lactobacillaceae;g__Ligilactobacillus;s__Ligilactobacillus saerimneri	>GCF_000317165.1_00422 MSELDAKLNKLGVDRIAISPYKQWTRGYMEPGNIGNGYVTGLKVDAGVRDKSDDDVLDGIVSYDRAETKNAYIGQINMTTASSFTGVQGRVIGYDILRSPEVDKAKPLFTETQWDGSELPIYDAKPLQDALVEYFGTEQDRRHYPAPGSFIVCANKGVTAERPKNDADMKPGQGYGVWSAIAISFAKDPTKDSSMFVEDAGVWETPNEDELLEYLEGRRKAMAKSIAECGQDAHASFESSWIGFAYTMMEPGQIGNAITVAPYVSLPIDSIPGGSILTPDKDMEIMENLTMPEWLEKMGYKSLSANNALKY	>GCF_000317165.1_00423 MADENKTEAAKLGLVGLIALTVSAMVGSGVFDLPKNMSMVAGLTAQLISWVVTGIGIWFIAQMFVILSDVKPDLTAGLYKYAQVGFGSFSGFFTAWAYFICECAANAAYAVLVMSTLDYFFPGTFTGGNNWPAVIGASIITWAITGLVLKGVEVSSKVQQVATVIMLSVVVVFLVTVAAHFNMHTFTLNASATKAIPAVSDKPMGSVMHQLMNTMMVTLWLFGGIEGAVVMSGKARDVKQVSKATIIGFIVCLTMYALVGTLSLGVYSYGQLAKLTSPSTAYMLTELWHSTLGRDVITVALLFAVFSSWISWIQMLAELPQHAAKEDGSFPRAFAKTTSSGVPAFSIVVATIAIEVIILIAHFDSSAYQMLLTIVG…
Romboutsia hominis	GCA_900002575.1	GCA_900002575.1	pyruvoyl	2/2	d__Bacteria;p__Firmicutes_A;c__Clostridia;o__Peptostreptococcales;f__Peptostreptococcaceae;g__Romboutsia;s__Romboutsia hominis	>GCA_900002575.1_02681 MNKNLEEQRNRTIGVGPRKVRKVRAAKVDKTAISPYNRYCDGYGMPGAYGNGYVSVLTVSVGKVKKTDDFLLDGIVSYDRAEINDAYVGQINMLTASSFCGIAGQVWGYDLATHMNIADEKEQPLFDVEQFDGTPLKVYDAKPLLEAGIELFGTEKNRRFPTIPGAHVICANKSVTSYRPKENRPLKEGEAYGVWSFIAISLSNDRDNCADLFIEDAGLWTKNDNEEDLKKFLEKHRKAVAWSVKECGRDSHVVFDRTYVGFAYTIMKPGEIGNALTCAPYVTLARDAVPESGFSSLNQLTLNEWLDEMEFKPLTECTQK	>GCA_900002575.1_02680 MSDKSSGSEAKDNSTKKLGVVALAGVVISAMLGGGVYNLPQNMAQHASAGAILIAWIITGFGMWFIANTFRVLAAARPDVTTGIYAYGELGFGKFTGFLMAWGYWICNSFANVGYAVLLMDSLNYFFPSYFTGGNNWLSIVCGSIVLWVIYFAVLSGVKQAAFLNVIGTIGKLVPLAIFILVLAISFKVSLFFTDFWGLKTVASVHDSALGGLLPQVKSTMLVTLWVFTGIEGAVVVSGRAKSQKDVGKATFLGFLTCLLLYTMLSLLPLGVVPQGAVSKMAPPSTAAVLMTIMGKWGSIIMNVGVIIAILSSWLIWTVMLTELPYAAAKDGTFPKVFTKENKKEAPSFSLLASTIVMQIILICVHFTGNAWNMML…
Staphylococcus capitis	GCF_002902325.1	GCF_002902325.1	pyruvoyl	15/82	d__Bacteria;p__Firmicutes;c__Bacilli;o__Staphylococcales;f__Staphylococcaceae;g__Staphylococcus;s__Staphylococcus capitis	>GCF_002902325.1_00011 MKKTDEILREIGISRVALNKGAKYSKGFMEDGNIGEGYVAGLKVDAGTRKKTDDNVLDNIVSYDRAEAKNAYMGQINMITASSFTGLQGSTLGYDILRNPEVDEASSLFSVKQWDGSELPIYDSKPLQNALVEYFGTEQERRHPLTPGAMSICANKGVIASRPKENRELNEDEGYGVWSAIAISFAEDNTKDSDMFVEDAGIWKDPSEDKLVEYLNEKRHAIANSIAECGEDNHVRYKSSWIGFAYTMMEPGEIGNAITVGPYFTFPITAIPNGDINKPEESFYSLQDIDLSEWLDKMGYESLTKNGIKY	>GCF_002902325.1_00010 MSQQKENSNLNNTENQKNGSKKLGLWALTAVVLSAMVGGGIYDLPQNMAVHAGVIGQIFAWLITGFIMWFIVKSFMILTDIYPEYKTGLYQYVEKGFGGYAGFFTSWGYWICECFANVTYSVLLMSTLDFFFPGKFTGGNNIGSIIGGSIILWLMSLLILNGVKTASSVEIAGTVGMLLTTAIFLVVMAISFNWGSFTTNMFANHAVPHLNDRDLGSLQHQISSTMMTTLWVFGGVEGAVVLSDKAKSQDEVKKATHLGFVICLILYALATLLPLGLKSYGQIAAMQSPSSGVLLSIVIGPAGRIIIAVGVIVAILASWLTWTLMLSEMPYAAAKAKHFPKQFARTNKNEIPYVSLITSSIIMEIIIILTHFSTQA…
Staphylococcus epidermidis	GCF_006742205.1	GCF_000186205.1	pyruvoyl	5/615	d__Bacteria;p__Firmicutes;c__Bacilli;o__Staphylococcales;f__Staphylococcaceae;g__Staphylococcus;s__Staphylococcus epidermidis	>GCF_000186205.1_01243 MKKTDEILREFGISRVALNKGTKYSKGFMEDGNIGEGYVAGLKVDAGKRKKTDDNVLDNIVSYDRAESKNAYMGQINMITASSFTGLQGSTLGYDILRNPEVDKANSLFSVKQWDGSELPIYDSKPLQNALVEYFGTEQERRHPLTPGAMSICANKGVIASRPKENRELNEDEGYGVWSAIAISFAEDNTKDSDMFVEDAGIWKDPSEDKLVEYLNEKRHAIANSIAECGEDNHVRYKSSWIGFAYTMMEPGEIGNAITVGPYFTFPITAIPNGDINKPEESFYSLQDIDLSQWLDKMGYESLTKYGIKY	>GCF_000186205.1_01242 MSPQKENSNLNNTENQKNGSKKLGLWALTAVVLSAMVGGGIYDLPQNMAVHAGAIGQIFSWLITGFIMWFIVKSFMILTDIYPEYKTGLYQYVEKGFGGYAGFFTSWGYWICECFANVTYSVLLMSTLDFFFPGKFTGGNNISSIIGGSIILWLMSLLILNGVKAASSVEIAGTLGMLLTTAIFLVVMAISFNWGSFTTNMFANHAVPHLNDKDLGSLQHQISSTMMTTLWVFGGVEGAVVLSDKAKSQDEVKKATHLGFVICLILYALATLLPLGLKSYGQIASMQSPSSGVLLSIVIGPAGRIIIAVGVIVAILASWLTWTLMLSEMPYAAAKAKHFPKQFARTNKNDIPYVSLITSSIIMEIIIILTHFSTQA…
Staphylococcus warneri	GCF_900636385.1	GCA_001196045.1	pyruvoyl	2/43	d__Bacteria;p__Firmicutes;c__Bacilli;o__Staphylococcales;f__Staphylococcaceae;g__Staphylococcus;s__Staphylococcus warneri	>GCA_001196045.1_02636 MKKTDKILKEIGISRVALNEGKKYSKGFMEDGNIGEGYVAGLKVDAGTRKKTDDNVLDNIVSYDRAEAKNAYMGQINMITASSFTGLQGSTLGYDILRNPEVDESNPLFSVKQWDGSELPIYDSKPLQNALVEYFGTEQERRHPLTPGAMSICANKGVVASRPKENRELNEDEGYGVWSAIAISFAEDNTKDSDMFVEDAGIWKDPSEEKLVEYLNEKRHAIANSIAECGEDNHVRYKSSWIGFAYTMMEPGEIGNAITVGPYFTVPITAIPNGDISKPEESFYSLQDMSISEWLEKMNYESLTKNGIKY	>GCA_001196045.1_02635 MSQQNKNINVNNTEGQKKAPKKLGLWALTAVVLSAMVGGGIYDLPKNMAFHAGAIGQIFAWLITGFIMWFIVKSFMILTDVYPEYKTGLYQYVEKGFGGYAGFFTSWGYWICECFANVTYSVLLMSTLDFFFPGKFTGGNNIGSIIGGSIILWLMSLLILNGVKAASSVEIAGTVGMLITTAIFLVVMAISFNWGNFTTNIFANHAIPHLNDKDLGSLQHQISSTMMTTLWVFGGVEGAVVLSDKAKSQDEVKKATHLGFIICLILYALATLLPLGLKSYGQIASMKSPSSGVLLSIVIGPAGRIIIAIGVIVAILASWLTWTLMLSEMPYAAAKAKHFPKQFAKTNKNDIPYVSLITSSIIMEIIIILTHFSTQA…
Streptococcus thermophilus	GCF_004354505.1	GCF_000521285.1	pyruvoyl	3/58	d__Bacteria;p__Firmicutes;c__Bacilli;o__Lactobacillales;f__Streptococcaceae;g__Streptococcus;s__Streptococcus thermophilus	>GCF_000521285.1_00069 MSTTEKLREFGINRICLSPYKKYSRGYSEPGNIGTGYVAGLKVDAGVRDKTDDTVLDGIVSYDRAEAKNAYIGQINMETASSFTGLQGVTLGYDILRNPAVDEEKPLFVEPQWDGSELPIYDAKPLQDALVEYFGTESDRRHNLVPGAMVVCANKGVTAYRPQEDRPFQAGEGYGVWSAIAISFAADGTVNSDMFIEDAGVWTKNDNEADLIAWLDTRRKAIAKSIAECGQDSHVRFARTYIGFAHAMMKPNQIGNAITVGPYFAIPVDAIPGGDITDPDGCFDILEHLSLPDWLDAMNYTSLTANDQIKY	>GCF_000521285.1_00068 LDEQNVKNTSKKNTVGVLGLIAFVLSAMVGGGIYDLPQNMAINAGQIGQILSWILTGLIIWFIARSFMILTDAFPSYKTGLYLYAGAGFGRFAGFFVSWGYWICECFANVAYAVLLMSTIDTFFPSTFNGGKRVAAIIGGSIILWLMSILINQGIKGASWVDMLGTLGMLLSVTIFLVVMAIHFKWSTFNVNMLADKALPQLQDKSLGSLLDQVKNTMMTTLWVFGGIEGAVVLSDRSRSPQDVVKATKYGFLLCLLLYAAASLLPLGIASYGQIANMTAPSSAQLLETQIGVTGRLVITFGVIIAVLSSWLTWTLMLSEMPYAAAKAGNFPKQFAQENKHKIPSFSLMASTIVMQVILISTYFLGHAFNSMLNIV…
Cellulosilyticum sp900556665	GCA_900556665.1	GCA_900556665.1	pyruvoyl	1/1	d__Bacteria;p__Firmicutes_A;c__Clostridia;o__Lachnospirales;f__Cellulosilyticaceae;g__Cellulosilyticum;s__Cellulosilyticum sp900556665	>GCA_900556665.1_02335 MKPGEIGNALTCAPYVTLARDAVPSEGFPSLNRISLSQWLDDMNFDSLVNPSKK	>GCA_900556665.1_02334 MNDNKKLGVIALAGVVISAMLGGGVYNLPQNMAQSASAGAILISWIITGIGIWFIANTFRILAAARPDATTGIYTYGELGFGKFTGFLMAWGYWICNSFANVGYAVLLMDSLNYFFPPYFKGGNNWLSIACGSLVLWIIFFIVLAGVKQASALNVIGTIGKLLFSFRFSTFFTDFWGLKTVAKVHDTNLGGILPQVKSTMLVTLWVFTGIEGAVVVSGRAKSQKDVSKATFLGFITCLLIYTLLLPLGVYSQGEISKMAPPSTAAVLMDLIGNWGSVIMNLGVIIAILSSWLIWTVMLSELPFAAAQSGTFPKIFAKENKNESPSFSLLASTIIMQIILILVHFAGNAWNMMLSITSVMALPCYLVSTLYLFKITY…
Clostridium baratii	GCF_000789395.1	GCF_000789395.1	pyruvoyl	10/10	d__Bacteria;p__Firmicutes_A;c__Clostridia;o__Clostridiales;f__Clostridiaceae;g__Clostridium;s__Clostridium baratii	>GCF_000789395.1_02403 MNKNLEEKRNRTIGVGLRKVRKVRAPKVDKTAISPYDRYCDGYGMPGAYGNGYVSVLTVSVGTVKKTDDFLLDGIVSYDRAEINDAYVGQINMLTASSFCGIAGQVWGHDLAAHESIANDEINPLFEVKQYDGTQLKVYDAKPLLEAGIELFGTEKERRFTTAPGAHVICANKSVTSYRPKEDRPLKDGEAYGVWSFIAISLSNDRDHCADLFIEDAGLWTKNDNEEDLLKFLEEHRKSVVWSVVECGKDSHVLFERTYVGFAYTIMKPGEIGNALTCAPYVTLARDAVPSTGFPSLNNITLPEWLDEMGFKPLTECIKK	>GCF_000789395.1_02404 MADKSSNASSDNNKKLGVVALAGVVISAMLGGGVYNLPQNMSQNASAGAILIAWVITGIGMWFIANTFRILAAARPDATTGIYAYGELGFGKFTGFLMAWGYWICNSFANVGYAVLLMDSLNYFFPGYFKGGNNWLSIACGSLVLWVIYFVVLSGVKQASFLNIIGTIGKLVPLAIFLLILVVSFKASLFFTDFWGLKTVASVHDSALGGLLPQIKSTMLVTLWVFTGIEGAVVVSGRAKSQKDVGKATFLGFLTCLLLYTALSLLPLGVFPQGEVSTMAPPSTAAVLMGVIGKWGSIIMNVGVIIAILSSWLIWTVMLSELPFAAAKDGTFPKIFRKENKNESPSFSLLASTIVMQIILIFVHFAGNAWNMMLSI…
Paludibacterium purpuratum	GCF_004363805.1	GCF_004363805.1	PLP	1/1	d__Bacteria;p__Proteobacteria;c__Gammaproteobacteria;o__Burkholderiales;f__Chromobacteriaceae;g__Paludibacterium;s__Paludibacterium purpuratum	>GCF_004363805.1_03128 MPLSIENQNKLDAFWAHCVKNQYFNIGYPESADFDYGSLERFMRFSLNNCGDWGEYCNYLLNSFEFEKDVIKHFAQLYRIPFSQCWGYVTNGGTEGNMFGCYLARELFPDGTLFYSRDTHYSVAKIVRLLRIKSQVVDALPNGEIDYQDLMRKIEASGDRHPILFANLGTTVKGAVDDIGRMQRLMSQAGFAREDYYIHGDAALSGMILPFVDQPQPHNFADGIDSISVSGHKMIGSPIPCGIALARKKLVDQISVEIDYIAAHDKTITGSRNGHTPLLLWYAIHAADFEEQKKRIGHCLAMAQYAVDRFQACGIDAWRNKNSITVVFPCPSEDVWKKHCLATSGQYAHLITTAHHLDSSRIDALIDDVVADLAEE…	>GCF_004363805.1_03131 MSSTSHKMGLSSLTVFVALNMMGSGIFLLPSSLAKVGSISILGWIISTLGSIALAVSFSKLSFLCPKEGGMYAYARDGVGEYAAFTETWCYWLSLWVGNVAIAIAGIGYMSYFVPELAKPMPGAIAAIIAIWFFTFLNYPGAGFIGRIQKFTSLGMLIPVGGMAVLGWFFFHPDYITGSWIVDKKQSGWDAVMAASSLTLWAFLGLESACVVTGVVENPKKNVPIATMLGTLFAAVVYILSTFAIMGVVPAKELATSAAPFSTAAQYMFGNWAGSFVSFCAVVACLGSLNGWVLTTGQVSKAAADDGMFPKIFAETNKFGTPFKGMIITGVLMTFMGYMTVSPDLASQFQIITLLCVFTNVVPYILSVAGIYKIMK…
Sinobacterium caligoides	GCF_003752585.1	GCF_003752585.1	PLP	1/1	d__Bacteria;p__Proteobacteria;c__Gammaproteobacteria;o__Pseudomonadales;f__DSM-100316;g__Sinobacterium;s__Sinobacterium caligoides	>GCF_003752585.1_00849 MLNYADKNRLAIFKNLCETNKYFNVGYPEDFDFDYSELKDFLDYSLNNCGDHEAYCNYVLNTFQFEKEAVDWFIRAFKGEPKDIYGYVTHGGTEGNLWGMWIAREKYPEGIVYLSKDSHYSAAKNIRMLGMDSKAIDIDQYGVMVYSDLAKKVDTSKPAIIFATIGSTARGAVDDVSEVISTLKKAGVKEYYIHGDQALSGAILPFVDDPQPYSFEDGFDSLTVCLTKGFGSPMPAAVALAKRKNLENISCEIDYIKSHDLTVAGSRNGFTPLIAWYIIKAMSMECMRERVKYKLDLAQYVVDELNKNGVKAWRSKNSITVVAPRPSEAFIHKHKLAPFDDSIHIITTAHNTMSSLDLLIYELLVDYDITLNSELR…	>GCF_003752585.1_00850 MNAKKIGLVALTLVAVSNMLGSGIFLVPTILAKIGSISIWSWVLTGIGTMCLAFVFTRLTILKPDSSGIIGQSGRCYGPYVEFMLSISYWITCWVGNIALIIAGVGYLAYFFPELNDPVWRAFAAAVMLWFFTLLALVGADFTSKLQSVTTVLLIGIVFLLGILGVMRYEPGVFAATYNMSGETSAHAIALGIAACFWSFLGLEGASVTSDLVDNPNRTIPIATIAGFVIAWVLCIIATYGIYAVLPYDQLVASSAPFADAVRFVMGTAAGNFVAISSIIIIFFSLNGWLVLQSQPAKVAADKGLLPAIMGKVNKNQVPAVNLTITAILMTIIIFATISPTAAKQFEILILLAVFTSIVPYIFAISSLIVFQLRDK…
1-19 sp001922585	GCF_001922585.1	GCF_001922585.1	PLP	1/1	d__Bacteria;p__Proteobacteria;c__Gammaproteobacteria;o__Enterobacterales;f__Enterobacteriaceae;g__1-19;s__1-19 sp001922585	>GCF_001922585.1_01937 MSLSIADQNKLDAFWSYCVKNRYFNIGYPESADFDYTMLERFLRFSINNCGDWGEYCNYLLNSFEFEKEVMAWFSGIFKIPVDESWGYVTNGGTESNMFGCYLGRELFPDGTLYYSQDTHYSVAKIVKLLRIKSQLVASQPGGEIDYDDLEHHIRASGERHPIIFANIGTTVRGAVDDIAEIQRRIAALGIPREAYYLHADAALSGMILPFVDDPQPFTFADGIDSIGVSGHKMIGSPIPCGIVVAKKRNVDRISVEIDYISAHDKTISGSRNGHTPLMMWAAVRSHTDAEWRRRISHSLTMAQYAVDRFTAAGIRSLRHKNSITVVFPIPSEWVWKKHCLATSGDVAHLITTAHHLDSAQIDALIDDVIADLNQR…	>GCF_001922585.1_01935 LDKKLGLAALTALVLSSMLGAGVFSLPQNMAAVASPAALLTGWAITGVGILFLALAMLLLTRLKPDLDGGIFTYAREGFGELTGFCSAWGYWLCAVIANVSYLVIVFSALSLFTDSPDRVIFGDGNTWQAMVGASVLLWLVHFMVLRGVQTAAAINLVATLGKLLPLALFVVLAALAFNLDRFRLDFSGVALGVPVWEQVKNTMLITLWVFIGVEGAVVVSSRARHKRDVGRATVLAVVAALTVYLLVTLLSLGVVARPELAEMRNPSMAGVMDRLIAHGGKAIIAIGLVVSVCGAYLSWTIMAAEVPWMAAQQAAFPRSLARQNRHGAPSASLWLTNGSVQACLILIGISGADYSTLLTIASEMILVPYLLVGAY…
Citrobacter sp004684345	GCF_004684345.1	GCF_004684345.1	PLP	1/1	d__Bacteria;p__Proteobacteria;c__Gammaproteobacteria;o__Enterobacterales;f__Enterobacteriaceae;g__Citrobacter;s__Citrobacter sp004684345	>GCF_004684345.1_03782 MTLSIVDQNKLDAFWSYCVRNQYFNIGYPESADFDYSILERFMRFSINNCGDWGEYCNYLLNSFDFEKEVMEYFAGIFKIPFEESWGYVTNGGTEGNMFGCYLGRELFPDGTLYYSKDTHYSVAKIVKLLRIKSSLVESQPNGEMDYEDLINKITRDGEDHPIIFANIGTTVRGAIDDIAEIQQRISHLGIKRDDYYLHADAALSGMILPFVNDPQPFNFADGIDSIGVSGHKMIGSPIPCGIVVAKKRNVDRISVEIDYISAHDKTISGSRNGHTPLMMWEAIRSHSWSDWQRRIERSLNMAQYAVDRFQAAGIGAWRNKNSITVVFPCPSEPVWKKHCLATSGDVAHLITTAHHLDSSKVDELIDDVIADLNQQ…	>GCF_004684345.1_03781 MGTVSSGSAHKMGVIALTLVTASNMMGSGVFMLPTNLAGIGSISIWGWVFTIIGVIALALVFAKTSLITPRTGGIVAYASDAFGPFIGFQTTMCYWISAWVGNVALLVAGVGYLSFFFPELKNPTYGCIAAIIILWAFVFLASFGAKVAGRAQSFTATCGLLVILGVGFIGWFWFNPALYTEVYNATGNSDSSAIISAASIALWGFLGIESAVVSTGQVEDPERTVPRATVMGLLIASVCYVGSCTVIMGLVPHNVLVDSAAPFADAARYMFGNMAGNIASALSIIACFGSISGWLILQSEGPRAGAQQGLFPKFFEETNKQDVPMKSLIFTGVLMSIVLLLTASPNLAKQFQAVILMSVFASLLPYMYALISLPI…
Citrobacter sp005281345	GCF_005281345.1	GCF_005281345.1	PLP	1/1	d__Bacteria;p__Proteobacteria;c__Gammaproteobacteria;o__Enterobacterales;f__Enterobacteriaceae;g__Citrobacter;s__Citrobacter sp005281345	>GCF_005281345.1_01089 MTLSIVDQNKLDAFWSYCVKNQYFNIGYPESADFDYTILERFMRFSINNCGDWGEYCNYLLNSFDFEKEVMEYFASIFKIPFEESWGYVTNGGTEGNMFGCYLGRELFPEGTLYYSKDTHYSVAKIVKLLRIKSSLVESQPNGEMDYDDLIRKIQRDNEEHPIIFANIGTTVRGAIDNIAEIQQRIGQLGIKRDDYYLHADAALSGMILPFVNDPQPFNFADGIDSIGVSGHKMIGSPIPCGIVVAKRKNVDRISVEIDYISAHDKTISGSRNGHTPLMMWEAIRSHSWSDWQRRIEHSLNMAQYAVDRLQAAGIDAWRNKNSITVVFPCPSEAVWKKHCLATSGDIAHLITTAHHLDSSKIDELIDDVIADLNQQ…	>GCF_005281345.1_01088 MGTVSSGSAHKMGVIALTLVTASNMMGSGVFMLPTNLAGIGSISIWGWVFTIIGVIALALVFAKTSLITPRTGGIVAYASDAFGPFIGFQTTMCYWISAWVGNVALLVAGVGYLSFFFPELKNPTYGCIAAIIILWAFVFLASFGAKVAGRAQSFTATCGLIVILGVGFIGWFWFNPSLYTEVYNGTGHSDSSAIISAASIALWGFLGIESAVVSTGQVEDPERTVPRATVMGLLIASVCYVGSCTVIMGLVPHNVLVDSAAPFADAARYMFGNTAGNIASALSIIACFGSISGWLILQSEGPRAGAQQGLFPKFFEETNKQDVPMKSLIFTGVLMSIVLLLTASPNLAKQFQAVILMSVFASLLPYMYALISLPI…
Erwinia sp004022165	GCF_004022165.1	GCF_004022165.1	PLP	1/1	d__Bacteria;p__Proteobacteria;c__Gammaproteobacteria;o__Enterobacterales;f__Enterobacteriaceae;g__Erwinia;s__Erwinia sp004022165	>GCF_004022165.1_00660 MTLSIADQNKLDEFWSYCVKNQYFNIGYPESADFDYTILERFMRFSINNCGDWGEYCNYLLNSFEFEKEVMEYFANLFKIPFEESWGYVTNGGTEGNMFGCYLGRELFPDGTLYYSKDTHYSVAKIVKLLRIKSSVVESQPNGEMDYGDLQQKIKRDGEKHPIIFANIGTTVRGAIDNITTIQALIKDLGIKREDYYLHADAALSGMILPFVNDPQPFNFADGIDSIGVSGHKMIGSPIPCGIVVAKKKNVDRISVEIDYISAHDKTITGSRNGHTPLMMWEAIRSHSWSDWQRRIERSLNMAKYAVKRFQDAGVKAWCNKNSITVVFPCPSEEVWKKHCLATSGDVAHLIATAHHLDSSKIDELIDDVIADLNKQ…	>GCF_004022165.1_00659 MDKFRIKKNQMGLFALTMMTASNMMGSGVFMLPATLARIGAISIWGWALAFLAIAALALIFCKTSELFPCNGGIIANITASFGPFVGLQMTLFYWLSTWIGNCALLLAGVGYLSYFFPSLHNPLYGTGACILILWLSVIWGLRGAKLVGYTQLFTGGCMVLAILSIGVLGWGHFDAERYHAAWNLSGVSNYQAIINAAMISLWGFLGIESASVSFSQVKNPRRTVPLATLLGLGIAGLCYASSTNVMIGILPHHALINSSSPFADSACAMWGTNAGLAISVMVVIACFGAIPGWQILQTEVPKAAAEEGLLPAFFARTNRHGVPAGGLVFTASLMTLLLLLTLSPNLQNQFTTIITLAVSASLFPYAFAAVSLPVM…
Erwinia sp003751505	GCF_003751505.1	GCF_003751505.1	PLP	1/1	d__Bacteria;p__Proteobacteria;c__Gammaproteobacteria;o__Enterobacterales;f__Enterobacteriaceae;g__Erwinia;s__Erwinia sp003751505	>GCF_003751505.1_04177 MTLSIESQNKLDAFWSHCVKNQYFNLGYPESADFDYTNLERFMRFSINNCGDWGEYCNYLLNSFEFEKEVMEYFASLFKIPFAESWGYITNGGTESNMFGCYLGREIFPDGTLYYSKDTHYSVAKIVKLLRIKSSVVESLPNGEVDYDDLLNKIARDNEKHPIIFANVGTTVRGAIDDIALIQQRLKEAGFKREDYYLHADAALSGMILPFVDEPQAYSFADGIDSIGVSGHKMIGSPIPCGIVVAKKKNVDRISVEIDYISAHDKTISGSRNGHTPLMMWEAVRSHSHESWVRRIERCLNLAEYAVERFQKAGINAWRNRNSITVVFPCPSEAVWKKHCLATSGDIAHLIVTAHHLDSSQIDRLIDDVIADRQVN…	>GCF_003751505.1_04176 MDKISAKSAHKMGVVALTLVTASNMMGSGVFMLPTNLAGIGYISLWGWLFTIIGVIAIALVFAKTSLLTPRNGGIVAYASDAFGPFVGFQTTVCYWISAWIGNVALLVAGIGYLSYFFPQLKDPTVGCVTAIVILWGFIGLGSLGARVAGRAQSFTASCMLVVVLGIGVVGWFWFDPTMFSQVYNGTGKSDSSAIISAASIALWGFLGVESAVVSTGQVDNPERTVPKATVMGLLIASVCYVGSCTVIMGLVPHAELVNSSAPFADAARYMFGPTAGNIASALSIIACFGSISGWLILQSEGPRAGAQQGLFPQFFADVNKNDVPMKSLVFTGVLMSIVLMMTASPNLAKQFEVVILMSVFASLLPYMYALISLPI…
Izhakiella australiensis	GCF_002006995.1	GCF_002006995.1	PLP	1/1	d__Bacteria;p__Proteobacteria;c__Gammaproteobacteria;o__Enterobacterales;f__Enterobacteriaceae;g__Izhakiella;s__Izhakiella australiensis	>GCF_002006995.1_04673 MNLSIKDQNRLDAFWAYCVKNQYFNLGYPESADFDYTILERFMRFSINNCGDWAEYCNYLLNSFQFEKEVMEFFADLFHIPFKESWGYVTNGGTEGNMFGCYLAREIFPDGTLYYSKDTHYSVAKIVKLLRIKSRLVESQPNGEIDYDDLINKIQSDNEPHPIIFANIGTTVRGAIDNIGIIQQRIEQIGIPRDEYYLHADAALSGMILPFVDDPQPFTFADGIDSIAVSGHKMIGSPIPCGIVVAQRKNVDRISVEIDYISAHDKTITGSRNGHTPLMMWEAIRSRSFSDWQRRIKHSLEMAQYAVDRFHVAGIDAWRNKNSITVVFPCPSEAVWKKHCLATSGEVAHLITTAHHLDTSKIDELIDDVIADLNFQ…	>GCF_002006995.1_04672 MGKVSSASATKMGVVALTLVTASNMMGSGVFMLPTNLAGVGYISLWGWLFTIIGVIAIALVFAKTSLLTPRNGGIVAYASDAFGPFIGFQTTVCYWISAWVGNVALLVAGIGYLSYFFPELKNPLYGCIAAIVILWGFIALASLGARAAGRAQSFTASCMLLVVLGIGVVGWFWFDPKMFSAVYNGTGKSDTSAIITAASIALWGFLGVESAVVSTGQVNNPEKTVPQATVYGLLIASVCYVGSCSVIMGLVPHEELVNSAAPFADAARYMFGETAGNIASALSIIACFGSISGWLILQSEGPRAGAQQGLFPQFFADTNKHDVPMKSLIFTGVLMSVVLLLTASPNLAQQFQVVILMSVFASLLPYMYALISLPI…
Izhakiella capsodis	GCF_900115045.1	GCF_900115045.1	PLP	1/1	d__Bacteria;p__Proteobacteria;c__Gammaproteobacteria;o__Enterobacterales;f__Enterobacteriaceae;g__Izhakiella;s__Izhakiella capsodis	>GCF_900115045.1_00557 MTLSIKDQNKLDAFWAYCVKNQYFNLGYPESADFDYTILERFMRFSINNCGDWAEYCNYLLNSFQFEKEVMEFFARLFHIPFNESWGYVTNGGTEGNMFGCYLGRELFPDGTLYYSKDTHYSVAKIVKLLRIKSRLVESQPNGEIDYDDLIKKIQADNEQHPIIFANIGTTVRGAIDNIEIIQQRIEQIGIPRDEYYLHADAALSGMILPFVDEPQPFTFADGIDSIGVSGHKMIGSPIPCGIVVAKRKNVDRISVEIDYISAHDKTITGSRNGHTPLMMWEAIRSRSLSDWQRRIKHSLEMAQYAVDRFRVAGIDAWRNKNSITVVFPCPSEDVWKKHCLATSGDVAHLIATAHHLDTSKIDRLIDDVIADLNAQ…	>GCF_900115045.1_00558 MGKVSSASATKMGVVALTLVTASNMMGSGVFMLPTNLAGVGYISLWGWLFTIIGVIAIALVFAKTSLLTPRNGGIVAYASDAFGPFIGFQTTVCYWISAWVGNVALLVAGIGYLSYFFPELKNPLYGCIAAIVILWGFIVLASFGARAAGRAQSFTASCMLLVVLGIGVVGWFWFDPKMFSAVYNGTGKSDSSAIISAASIALWGFLGVESAVVSTGQVNNPEKTVPQATVYGLLIASVCYVGSCSVIMGLVPHEELVKSAAPFADAARYMFGETAGNIASALSIIACFGSISGWLILQSEGPRAGAQQGLFPKFFADTNKHDVPMKSLIFTGVLMSLVLLLTASPNLAQQFQVVILMSVFASLLPYMYALISLPI…
LSJC7 sp005671395	GCF_005671395.1	GCF_005671395.1	PLP	1/1	d__Bacteria;p__Proteobacteria;c__Gammaproteobacteria;o__Enterobacterales;f__Enterobacteriaceae;g__LSJC7;s__LSJC7 sp005671395	>GCF_005671395.1_04295 MTLSIADQNKLDAFWSYCVKNQYFNIGYPESADFDYTILERFMRFSINNCGDWAEYCNYLLNSFEFEKEVMEYFAQLFKIPFEESWGYVTNGGTEGNMFGCYLGRELFPDGTLYYSKDTHYSVAKIVKLLRIKSRVVESQPNGEMDYDDLMHKIAADGERHPIIFANIGTTVRGAVDNIAIIQQRLKEAGIAREDYYLHADAALSGMILPFVDEPQPFTFADGIDSIGVSGHKMIGCPIPCGIVVARRKNVDLISVEIDYISAHDKTITGSRNGHTPLMMWEAVRSHTLADWQRRIRHCLDIAQYAVDRFQAAGVNAWRNKNSITVVFPCPSEAVWKKHCLATSGDVAHLIASGHHLDTSKVDALIDDVIADLNAR…	>GCF_005671395.1_04294 MGSVSSGSAHKMGVVALTLVTASNMMGSGVFMLPTNLAGVGYISLWGWVLTIVGVIALALVFAKTSLITPRTGGIVAYASDAFGPFIGFQTTVCYWISAWVGNVALLVAGVGYLSYFFPELKNPMYSSIAAIVILWAFVVLASFGARTASRAQSFTASCMLLVVLGVGAVGWFWFDPHMFTEVYNGTGRSDSSAIISAASIALWGFLGVESAVVSTGQVDNPEKTVPKATVYGLLIASVCYVGSCSVIMGLVPHSELVNSAAPFADAARYMFGKTAGNIASALSIIACFGSISGWLILQSEGPRAGAQQGLFPQFFADTNKRDVPMKSLIFTGVLMSLVLMMTASPNLAKQFEVVILMSVFASLLPYMYALISLPI…
Raoultella electrica	GCF_006711645.1	GCF_006711645.1	PLP	1/3	d__Bacteria;p__Proteobacteria;c__Gammaproteobacteria;o__Enterobacterales;f__Enterobacteriaceae;g__Raoultella;s__Raoultella electrica	>GCF_006711645.1_00037 MTLSISDQNKLDSFWSYCVKNQYFNIGYPESADFDYTILERFMRFSINNCGDWGEYCNYLLNSFDFEKEVMEYFAQLFEIPFEESWGYVTNGGTEGNMFGCYLGREIFPNGTLYYSKDTHYSVAKIVKLLRIKSTLVESQFNGEMDYADLIKKIKHDNEKHPIIFANIGTTVRGAIDNIATIQQSIKELGIERKDYYLHADAALSGMILPFVDNPQPFNFADGIDSIGVSGHKMIGSPIPCGIVVAKKKNVDRISVEIDYISAHDKTISGSRNGHTPLMLWEAIRSHSWDEWQRRIERSLNMAQYAVDRFQSAGIDAWRNKNSITVVFPCPSEAVWKKHCLATSGDIAHLIATAHHLDSSKIDALIDDVITDLKKQ…	>GCF_006711645.1_00036 MDKCCARTNQMGLLALTVMTASNMMGSGVFMLPATLARIGAISVWGWGVAFLAITALALIFCKMSVLFPRNGGIIASITASFGPFVGLQMTLFYWLSTWTGNCALLLAGVGYLSYFFPALHNPLYGTSACIILLWLSVLWGLRGAKLVGYAQLFTGGCMVVAILSIGMLGWWHFDAGRYQISWNVSNHSDLQAIINAAMISLWGFLGIESASVSFGQVKNPRRTVPLATLLGLAIAGLCYATSTNVMMGILPHDVLVNSSSPFADSAAAMWGKVAGSLISAMVVIACLGAMPGWQILQTEVPRAAAEDGLLPDFFARINRHGVPWAGLVFTASLMTLLLLLTLSPDLQSQFKTIITLAITASLLPYAFAAISLPVM…
Tatumella citrea	GCF_002163585.1	GCF_002163585.1	PLP	2/2	d__Bacteria;p__Proteobacteria;c__Gammaproteobacteria;o__Enterobacterales;f__Enterobacteriaceae;g__Tatumella;s__Tatumella citrea	>GCF_002163585.1_03837 MTLSIADQNKLDEFWSWCVKNQYFNIGYPESADFDYTILERFMRFSINNCGDWAEYCNYLLNSFSFEKEVMEYFSDLFKIPFSESWGYVTNGGTEGNMFGCYLGRELFPDGTLYYSKDTHYSVAKIVKLLRIKSSVVESQPNGEIDYDDLMQKITRDNERHPIIFANIGTTVRGAIDDIALIQQRLKESGIRREDYYLHADAALSGMILPFVKDAQPFTFADGIDSIGVSGHKMIGSPIPCGIVVAKKKNVDRISVEIDYISAHDKTITGSRNGHTPLMMWEAIRSHSHTDWQRRIERSLTLAQYAVDRFREAGIPAWRNRNSITVVFPCPSESVWQKHCLATSGDVAHLITTAHHLDSTKIDALIDDVIADLAHK…	>GCF_002163585.1_03836 MGTVSKSSAHKMGVVALTLVTASNMMGSGVFMLPTNLAGVGYISLWGWLLTIVGVIALALVFAKTSLLTPRNGGIVAYASDAFGPFIGFQTTLCYWISAWVGNVALLVAGVGYLSYFFPELRNPTYGCIAAIVILWAFVVLASFGARVAGRAQSFTASCMLVVVLGVGVVGWFWFDPHMFSQVYNGTGKSNSSAIISASSIALWGFLGVESAVVSSGQVDNPEKTVPKATVYGLLIASVCYVGSCSVIMGLVPHEELIKSAAPFADAARYMFGDMAGNIASALSIIACFGSISGWLILQSEGPRAGARQGLFPKFFSDTNKQDVPMKSLIFTGVLMSLVLMLTASPDLARQFQVVILMSVFASLLPYMYALISLPI…
Citrobacter youngae	GCF_003818115.1	GCF_003818115.1	PLP	17/17	d__Bacteria;p__Proteobacteria;c__Gammaproteobacteria;o__Enterobacterales;f__Enterobacteriaceae;g__Citrobacter;s__Citrobacter youngae	>GCF_003818115.1_02362 MTLSIVDQNKLDAFWSYCVKNQYFNIGYPESADFDYTILERFMRFSINNCGDWGEYCNYLLNSFDFEKEVMEYFASIFKIPFEESWGYVTNGGTEGNMFGCYLGRELFPEGTLYYSKDTHYSVAKIVKLLRIKSSLVESQPNGEMDYDDLIRKIQRDNEEHPIIFANIGTTVRGAIDNIAEIQQRIGQLGIKRDDYYLHADAALSGMILPFVNDPQPFNFADGIDSIGVSGHKMIGSPIPCGIVVAKRKNVDRISVEIDYISAHDKTISGSRNGHTPLMMWEAIRSHSWSDWQRRIEHSLNMAQYAVDRLQAAGIDAWRNKNSITVVFPCPSEVVWKKHCLATSGDIAHLITTAHHLDSSKIDELIDDVIADLNQQ…	>GCF_003818115.1_02361 MDKCCAKTNQMGLLALTMMTASNMMGSGVFMLPATLARIGSISVWGWGLAFLAIAALALIFCKMSELFPRNGGIIASITASFGPFIGLQMTLFYWLSTWIGNCALLLAGVGYLSFFFPVLHNPLYGTTACIVLLWCSVLWGLRGAKRVGYMQMFTGSCMVLVILSIGVMGWGHFDVARYQAAWNLSGVSDHQAIINAATISLWGFLGIESASVSFSQVKNPRRTIPLATLLGLGLAGLCYASSTNVMMGLLPHDVLMNSSSPFADSAKAMWGSTVGAIISAMVVIACLGAMPGWQILQTEVPRAAAEDNLLPAFFARTNRHGVPWCGLIFTAALMTALLLFTLSPNLQNQFQSVITLAISASLLPYAFAAVSLPVM…
Erwinia persicina	GCF_001571305.1	GCF_001571305.1	PLP	5/9	d__Bacteria;p__Proteobacteria;c__Gammaproteobacteria;o__Enterobacterales;f__Enterobacteriaceae;g__Erwinia;s__Erwinia persicina	>GCF_001571305.1_03670 MTLSIEDQNKLDAFWSYCVKNQYFNIGYPESADFNYTNLERFMRFSINNCGDWSEYCNYLLNSFDFEKEVMAYFAQLFKIPFEKSWGYVTNGGTEGNMFGCYLGREIFPDGTLYYSKDTHYSVAKIVKLLRIKSRLVESLPNGEVDYDDLIKKITMDKEQHPIIFANIGTTVRGAIDDIALIQQRLKDAGFKREDYYLHADAALSGMILPFVDDPQGFTFADGIDSIGVSGHKMIGSPIPCGIVVAKKANVDRISVEIDYISGHDKTITGSRNGHTPMMMWEAIRSHSHADWKRRITHSLNMAQYAVSRLQEAGINAWCNKNSITVVFPCPSEAVWKKHCLATSGEVAHLITTAHHLDTSKIDALIDDVIADSVMN…	>GCF_001571305.1_03669 MGTMSAAKAHKMGVVALTLVTASNMMGSGVFMLPTNLAGVGYISLWGWLFTIIGVIALALVFSKTSLITPRTGGIVAYASDAFGPFIGFQTTVCYWISAWVGNVALLVAGVGYLSYFFPELKNPSIGSVVAIVILWGFIVLASFGARVAGRAQSFTASCMLVVVLGIGVVGWFWFDPTLFSQVYNGTGKSDTSAIITAASIALWGFLGVESAVVSSGQVEKPEYTVPRATVYGLLIASVCYVGSCTVIMGLVPHNELVNSAAPFADAARYMFGKTAGNVASALSIIACFGSISGWLILQSEGPRAGAQQGLFPKFFSDVNKNDVPMKSLIFTGILMTLVLLMTASPNLAKQFETVILMSVFASLLPYMYALISLPI…
Klebsiella aerogenes	GCF_000215745.1	GCF_000215745.1	PLP	200/203	d__Bacteria;p__Proteobacteria;c__Gammaproteobacteria;o__Enterobacterales;f__Enterobacteriaceae;g__Klebsiella_B;s__Klebsiella_B aerogenes	>GCF_000215745.1_00523 MSLSIADQNKLDAFWSYCVKNRYFNIGYPESADFDYTMLERFLRFSINNCGDWGEYCNYLLNSFDFEKEVMEYFSGIFKIPFAESWGYVTNGGTESNMFGCYLGRELFPEGTLYYSKDTHYSVAKIVKLLRIKSQLVESQPDGEMDYDDLINKIRTSGERHPIIFANIGTTVRGAVDNIAEIQKRIAALGIPREDYYLHADAALSGMILPFVEDPQPFTFADGIDSIGVSGHKMIGSPIPCGIVVAKKANVDRISVEIDYISAHDKTISGSRNGHTPLMMWAAVRSHTDAEWHRRIGHSLNMAKYAVDRFKAAGIDALCHKNSITVVFPKPSEWVWKKHCLATSGNVAHLITTAHHLDSSRIDALIDDVIADLAQR…	>GCF_000215745.1_00522 MGSVSAGTAQKMGLTALTLVTASNMMGSGVFMLPTNLAGVGYISLWGWLFTIIGVIALALVFAKTSLITPRAGGIVAYASDAFGPFIGFQTTICYWISAWIGNVALLVAGVGYLSYFFPALHNPVYGCITAIAILWAFIALGSLGAKTAGRAQSFTASCMLVVVLGVGIVGWFWFDPKMFSEVYNGTGNSDSSAIVSAASIALWGFLGVESAVVSSGQVENPERTVPRATVYGLLIASVCYVGSCTVIMGLVPHAELVKSAAPFADAARYMFGDMAGNIASALSIIACFGSISGWLILQSEGPRAGAKQGLFPQIFAETNKNDVPMKGLIISGVLMSLVLLLTASPDLAKQFQVVILMSVFASLLPYMYAIIALPI…
Raoultella planticola	GCF_000735435.1	GCF_002108615.1	PLP	8/33	d__Bacteria;p__Proteobacteria;c__Gammaproteobacteria;o__Enterobacterales;f__Enterobacteriaceae;g__Raoultella;s__Raoultella planticola	>GCF_002108615.1_00438 MTLSISDQNKLDSFWSYCVKNQYFNIGYPESADFDYTILERFMRFSINNCGDWGEYCNYLLNSFDFEKEVMEYFAQLFKIPFEESWGYVTNGGTEGNMFGCYLGREIFPNGTLYYSKDTHYSVAKIVKLLRIKSTLVESQPNGEMDYTDLIKKIKRDNEKHPIIFANIGTTVRGAIDNIAIIQESISELGIERKDYYLHADAALSGMILPFVDNPQPFNFADGIDSIGVSGHKMIGSPIPCGIVVAKKKNVDRISVEIDYISAHDKTISGSRNGHTPLMMWEAIRSHSWEEWRRRIERSLNMAQYAVDRFQSAGIDAWRNKNSITVVFPCPSEAVWKKHCLATSGDIAHLIATAHHLDSSKIDALIDDVIADLKKQ…	>GCF_002108615.1_00437 MSKCCARTNQMGLLALTVMTASNMMGSGVFMLPATLARIGAISVWGWGVAFLAITALALIFCKMSELFPRNGGIIASITASFGPFVGLQMTLFYWLSTWIGNCALLLAGVGYLSYFFPALHNPLYGTSACIILLWLSVLWGLRGAKLVGYAQLFTGGCMVVVILSIGMLGWWHFDAGRYQMSWNVSNHSDLKAIINAAMISLWGFLGIESASVSFGQVKNPRRTVPLATLLGLAIAGLCYATSTNVMMGILPHDVLVNSSSPFADSAAAMWGKVAGSLISAMVVIACLGAMPGWQILQTEVPRAAAEDGLLPDFFARINRHGVPWAGLVFTASLMTLLLLLTLSPDLQSQFKTIITLAISASLLPYAFAAISLPVM…
Haemophilus influenzae D	GCF_900475755.1	GCF_001184595.1	PLP	8/65	d__Bacteria;p__Proteobacteria;c__Gammaproteobacteria;o__Enterobacterales;f__Pasteurellaceae;g__Haemophilus;s__Haemophilus influenzae_D	>GCF_001184595.1_00747 MKLSMKDQVKLDEFYGYCLKNRFFNLGYPESADIDYSVLEKFWNINFNNCGDWAEYCNFKLNTFEFEKDVMEYFYDLFKISKEDAWGYVTNGGTEGNMFGIWLARETFPNSTLFYSKEAHYSAAKIVTLLRMKSCVVERQKDGVVDYEDLINKILQSGEKHPIILANLGSTVHGAIDDISKIQKLMSEAGFKREDYYIHGDAALSGMILPFVDDPQPHTFSDGLDSIGVSGHKMLASPIPCGIAIGRKKLVDNITVEVDYIAAHDKTITGSRNGHTPLVLWTAIKGHTFDDFKARIDRCLSMADYVVNRIRSAGYNAWKHKNSITVVVPRPEESVWEKWSLAPSGNEVHVVTTAHNEWETERVEQLCDELIENYRK…	>GCF_001184595.1_00746 MSSEISVKKAKKMGVLALTLVTASNMMGSGVFLLPTNLGSIGAISIFGWIITILGVMALALVFAKTSLIHERIGGIVAYSRDAFGPFVGFQSTVAYWVSAWIGNVALLVAGVGYLAYFFPILKDPTVGTTYSCIVAIAILWIYVFLSSFGAKVAGSAQSFTALCGLAVILGVGIFGWFYFKPETYLEVINDTGNSNFSAIIAAASLALWGFLGVESAVVSTGQVENPEKTVPKATIYGLLIAAVCYVASSTVIAGIIPHEVLKNSSAPFADAVKYMFDSELAGSIASALSILACFGSISGWFILQSEAPRAAAESGLFPKWFAELNKNDVPMKSLIFTAVLMCCVLLLTASPNLAEQFQIVILMSVYCSLLPYLYA…
Shewanella marina	GCF_000614975.1	GCF_000614975.1	PLP	1/1	d__Bacteria;p__Proteobacteria;c__Gammaproteobacteria;o__Enterobacterales;f__Shewanellaceae;g__Shewanella;s__Shewanella marina	>GCF_000614975.1_01966 MTLSIENQNKLDAFWAHCVKNQYFNIGYPESADFDYTNLERFLRFSINNCGDWGEYCNYLLNSFDFEKEVMEYFADLYKIPFEESWGYVTNGGTEGNMFGCYLAREIFPEGTLYYSKDTHYSVAKIVKLLRIKSQVVESLPTGEIDYDDLMKKIAADNEQHPIIFANIGTTVKGAIDDIHKIQKLLKDAGIKREDYYLHADAALSGMILPFVDDAQGFNFADGIDSIGVSGHKMIGSPIPCGVVLAKKKYVDGITVEIDYIAAHDKTITGSRNGHTPLMLWEAVMTHDKNEWRRRIDRCLELAEYTVKRFQAAGIDAWRGRNSITVVFPCPSEHVWKDHCLAISNGLAHMVLSGHHLDHDSIDGLINDVIADAQKK…	>GCF_000614975.1_01967 MSSTMSASQAHKMGVIALTLVTASNMMGSGVFMLPTNLAGVGSISLWGWIFTIIGVMALALVFAKTSLVNPRNGGIVAYANDAFGPFIGFQSTICYWISAWVGNVALLVAGIGYLSYFFPALKNPSVGSIVAIAILWGFVMLASFGAKVASRSQSFTAICGLVVILGVGVLGWFWFDPTTYNTVYNATGQSDTHAILSAASIALWGFLGVESAVVSSGQVKDPEKTVPKATVYGLLIASICYVGSCTVIMGIVPHEVLIKSAAPFADAARYMFGDTAGNVASALSIIACFGSISGWLILQSEAPKAGAKSGLFPKFFGEVNKNDVPMKSLVFTGVLMSAVLLMTASPDLAQQFQIIILMSVFASLLPYMYAIISLP…
Vibrio fujianensis	GCF_002749895.1	GCF_002749895.1	PLP	1/1	d__Bacteria;p__Proteobacteria;c__Gammaproteobacteria;o__Enterobacterales;f__Vibrionaceae;g__Vibrio;s__Vibrio fujianensis	>GCF_002749895.1_02649 MTLSIQDQNRLDEFWAYCVKNQYFNIGYPESADFDYTSLERFMRFSINNCGDWSEYCNYLLNSFDFEKEVMEYFADLFKIPFEKSWGYVTNGGTEGNMFGCYLAREIFPDSTLYYSKDTHYSVAKIVKLLRIKSQVVESLPNGEIDYDDLMSKIQADNEKHPIIFANIGTTVRGAVDNIELIQQRLKDMGLAREEYYIHADAALSGMILPFVDHPQAFNFADGIDSIGVSGHKMIGSPIPCGIVVAKKENVDRISVEIDYISAHDKTITGSRNGHTPLMMWEAIRSHSFVEWKRRIDRSLSMAQYAVDRLQAAGIDAWRNPNSITVVFPCPSEAVWKKHCLATSGGVAHLITTAHHIETSKIDALIDDVIADAQDK…	>GCF_002749895.1_02648 METVSASSAHKMGVVALTLVTASNMMGSGVFMLPTNLAGVGYISLWGWLFTIIGVIAIALVFAKTSLLTPRNGGIVAYASDAFGPFIGFQTTVCYWISAWVGNVALLVAGVGYLSYFFPELTNPSFGCIAAIAILWGFVLLASFGARVAGRAQSFTASCMLLVVLGVGVIGWFWFDPHMFTQVYNGTGKSDSSAIMAAASIALWGFLGVESAVVSSGQVKDPERTVPKATVYGLLIASVCYVGSCSVIMGLVPHEELIHSAAPFADAARYMFGETAGNIASALSIIACFGSISGWLILQSEGPRAGAAQGLFPQFFADVNKNDVPMKSLIFTGVLMSIVLMMTASPNLAKQFEIIILMSVFASLLPYMYALISLPI…
