# Supplementary material for: The taxonomic distribution of histamine-secreting bacteria in the human gut microbiome
Source: BMC Genomics. 2021 Sep 26;22:695. doi: 10.1186/s12864-021-08004-3 (PMC8465708; doi:10.1186/s12864-021-08004-3)
Supplement: Supplementary file 2 — Additional file 2 Table S2. Experimentally putative verified histamine-secreting bacteria (HSB) species. (XLSX 18 kb) [file 12864_2021_8004_MOESM2_ESM.xlsx]

## Sheet: Table_S2
Table S2. Experimentally verified putative histamine-secreting bacteria (HSB) species.
Species name	Strain specification by literature	Identified as HSB in GTDB	Literature (DOI)	GTDB taxonomy
Proteus vulgaris	unknown	N	10.1016/0740-0020(91)90005-M 10.1016/j.meatsci.2010.06.005 10.1128/JCM.42.12.5923-5924.2004 10.1128/aem.69.5.2568-2579.2003 10.2174/157340110791233256 10.5772/intechopen.84333	p__Proteobacteria; c__Gammaproteobacteria; o__Enterobacterales; f__Enterobacteriaceae; g__Proteus
Proteus mirabilis	unknown	N	10.1002/jms.1282 10.1016/0740-0020(91)90005-M 10.1016/j.meatsci.2010.06.005 10.1128/AEM.44.2.447-452.1982 10.1128/JCM.42.12.5923-5924.2004 10.2174/157340110791233256 10.5772/intechopen.84333	p__Proteobacteria; c__Gammaproteobacteria; o__Enterobacterales; f__Enterobacteriaceae; g__Proteus
Morganella morganii	unknown	Y	10.1002/jms.1282 10.1016/0740-0020(91)90005-M 10.1128/JCM.42.12.5923-5924.2004 10.1128/aem.69.5.2568-2579.2003 10.2174/157340110791233256 10.5772/intechopen.84333	p__Proteobacteria; c__Gammaproteobacteria; o__Enterobacterales; f__Enterobacteriaceae; g__Morganella
Providencia stuartii	unknown	N	10.1016/0740-0020(91)90005-M 10.1016/j.meatsci.2010.06.005	p__Proteobacteria; c__Gammaproteobacteria; o__Enterobacterales; f__Enterobacteriaceae; g__Providencia
Providencia rustigianii	No	N	10.1002/jms.1282	p__Proteobacteria; c__Gammaproteobacteria; o__Enterobacterales; f__Enterobacteriaceae; g__Providencia
Raoultella planticola	No	Y*	10.1002/jms.1282 10.1128/JCM.42.12.5923-5924.2004 10.1128/aem.69.5.2568-2579.2003	p__Proteobacteria; c__Gammaproteobacteria; o__Enterobacterales; f__Enterobacteriaceae; g__Raoultella
Raoultella ornithinolytica	No	Y	10.1002/jms.1282 10.1128/JCM.42.12.5923-5924.2004	p__Proteobacteria; c__Gammaproteobacteria; o__Enterobacterales; f__Enterobacteriaceae; g__Raoultella
Klebsiella aerogenes	No	Y	10.1002/jms.1282 10.1111/jfs.12285 10.1128/AEM.44.2.447-452.1982 10.1128/JCM.42.12.5923-5924.2004 10.1128/aem.69.5.2568-2579.2003 10.2174/157340110791233256 10.5772/intechopen.84333	p__Proteobacteria; c__Gammaproteobacteria; o__Enterobacterales; f__Enterobacteriaceae; g__Klebsiella
Enterobacter gergoviae	No	N	10.1002/jms.1282 10.1111/1541-4337.12704	p__Proteobacteria; c__Gammaproteobacteria; o__Enterobacterales; f__Enterobacteriaceae; g__Enterobacter
Photobacterium damselae	No	Y*	10.1002/jms.1282 10.1128/aem.69.5.2568-2579.2003	p__Proteobacteria; c__Gammaproteobacteria; o__Enterobacterales; f__Vibrionaceae; g__Photobacterium
Klebsiella oxytoca	No	N	10.1002/jms.1282 10.1128/JCM.42.12.5923-5924.2004 10.4315/0362-028x-62.5.509 10.4315/0362-028x-64.7.1035 10.5772/intechopen.84333	p__Proteobacteria; c__Gammaproteobacteria; o__Enterobacterales; f__Enterobacteriaceae; g__Klebsiella
Hafnia alvei	Yes	N	10.1002/jms.1282 10.1016/j.meatsci.2010.06.005 10.1128/JCM.42.12.5923-5924.2004 10.1128/aem.69.5.2568-2579.2003 10.2174/157340110791233256 10.4315/0362-028x-64.7.1035 10.5772/intechopen.84333	p__Proteobacteria; c__Gammaproteobacteria; o__Enterobacterales; f__Enterobacteriaceae; g__Hafnia
Vibrio alginolyticus	unknown	N	10.1002/jms.1282 10.1016/j.foodcont.2014.05.045 10.1128/AEM.44.2.447-452.1982	p__Proteobacteria; c__Gammaproteobacteria; o__Enterobacterales; f__Vibrionaceae; g__Vibrio
Citrobacter freundii	unknown	N	10.1002/jms.1282 10.1111/1541-4337.12704 10.1128/JCM.42.12.5923-5924.2004 10.5772/intechopen.84333 10.5897/AJMR12.1645	p__Proteobacteria; c__Gammaproteobacteria; o__Enterobacterales; f__Enterobacteriaceae; g__Citrobacter
Citrobacter amalonaticus	unknown	N	10.1002/jms.1282 10.1128/JCM.42.12.5923-5924.2004	p__Proteobacteria; c__Gammaproteobacteria; o__Enterobacterales; f__Enterobacteriaceae; g__Citrobacter
Serratia marcescens	unknown	N	10.1002/jms.1282 10.1111/1541-4337.12704 10.1128/JCM.42.12.5923-5924.2004	p__Proteobacteria; c__Gammaproteobacteria; o__Enterobacterales; f__Enterobacteriaceae; g__Serratia
Vibrio mimicus	unknown	N	10.1002/jms.1282 10.1016/j.foodcont.2014.05.045	p__Proteobacteria; c__Gammaproteobacteria; o__Enterobacterales; f__Vibrionaceae; g__Vibrio
Pseudomonas putida	unknown	N	10.1002/jms.1282 10.1111/jfs.12285 10.2174/157340110791233256 10.4315/0362-028x-64.7.1035 10.5772/intechopen.84333	p__Proteobacteria; c__Gammaproteobacteria; o__Pseudomonadales; f__Pseudomonadaceae; g__Pseudomonas
Shewanella putrefaciens	unknown	N	10.1002/jms.1282	p__Proteobacteria; c__Gammaproteobacteria; o__Enterobacterales; f__Shewanellaceae; g__Shewanella
Enterobacter cloacae	unknown	N	10.1002/jms.1282 10.1016/j.meatsci.2010.06.005 10.1111/jfs.12285 10.1128/JCM.42.12.5923-5924.2004 10.2174/157340110791233256 10.4315/0362-028x-62.5.509 10.4315/0362-028x-64.7.1035 10.5772/intechopen.84333	p__Proteobacteria; c__Gammaproteobacteria; o__Enterobacterales; f__Enterobacteriaceae; g__Enterobacter
Escherichia hermannii	unknown	N	10.1002/jms.1282	p__Proteobacteria; c__Gammaproteobacteria; o__Enterobacterales; f__Enterobacteriaceae; g__Escherichia
Vibrio parahaemolyticus	unknown	N	10.1002/jms.1282 10.1016/j.foodcont.2014.05.045 10.1111/jfs.12285	p__Proteobacteria; c__Gammaproteobacteria; o__Enterobacterales; f__Vibrionaceae; g__Vibrio
Vibrio fluvialis	unknown	N	10.1002/jms.1282	p__Proteobacteria; c__Gammaproteobacteria; o__Enterobacterales; f__Vibrionaceae; g__Vibrio
Pseudomonas aeruginosa	unknown	N	10.1002/jms.1282 10.1136/jcp.42.5.516	p__Proteobacteria; c__Gammaproteobacteria; o__Pseudomonadales; f__Pseudomonadaceae; g__Pseudomonas
Escherichia coli	unknown	N	10.1002/jms.1282 10.1016/j.meatsci.2010.06.005 10.1111/1541-4337.12704 10.1128/JCM.42.12.5923-5924.2004 10.5772/intechopen.84333	p__Proteobacteria; c__Gammaproteobacteria; o__Enterobacterales; f__Enterobacteriaceae; g__Escherichia
Listeria innocua	unknown	N	10.1002/jms.1282	p__Firmicutes; c__Bacilli; o__Lactobacillales; f__Listeriaceae; g__Listeria
Shigella flexneri	unknown	N	10.1002/jms.1282	p__Proteobacteria; c__Gammaproteobacteria; o__Enterobacterales; f__Enterobacteriaceae; g__Shigella
Streptococcus thermophilus	Yes	Y*	10.1128/AEM.00827-10	p__Firmicutes; c__Bacilli; o__Lactobacillales; f__Streptococcaceae; g__Streptococcus
Lactobacillus buchneri	unknown	N	10.1016/j.mimet.2005.04.001 10.2174/157340110791233256 10.3168/jds.S0022-0302(06)72417-1 10.5772/intechopen.84333	p__Firmicutes; c__Bacilli; o__Lactobacillales; f__Lactobacillaceae; g__Lactobacillus
Oenococcus oeni	unknown	N	10.1016/j.mimet.2005.04.001 10.1128/AEM.01496-07 10.2174/157340110791233256 10.3168/jds.S0022-0302(06)72417-1 10.5772/intechopen.84333	p__Firmicutes; c__Bacilli; o__Lactobacillales; f__Lactobacillaceae; g__Oenococcus
Lactobacillus hilgardii	unknown	N	10.1016/j.mimet.2005.04.001 10.1128/AEM.71.3.1417-1424.2005 10.2174/157340110791233256 10.3168/jds.S0022-0302(06)72417-1 10.5772/intechopen.84333	p__Firmicutes; c__Bacilli; o__Lactobacillales; f__Lactobacillaceae; g__Lactobacillus
Pediococcus parvulus	unknown	N	10.1128/AEM.01496-07 10.2174/157340110791233256 10.3168/jds.S0022-0302(06)72417-1 10.5772/intechopen.84333	p__Firmicutes; c__Bacilli; o__Lactobacillales; f__Lactobacillaceae; g__Pediococcus
Pediococcus damnosus	unknown	N	10.5772/intechopen.84333	p__Firmicutes; c__Bacilli; o__Lactobacillales; f__Lactobacillaceae; g__Pediococcus
Lactobacillus bavaricus	unknown	N	10.5772/intechopen.84333	p__Firmicutes; c__Bacilli; o__Lactobacillales; f__Lactobacillaceae; g__Lactobacillus
Lactobacillus brevis	unknown	N	10.1016/j.mimet.2005.04.001 10.1111/1541-4337.12704 10.3168/jds.S0022-0302(06)72417-1 10.5772/intechopen.84333	p__Firmicutes; c__Bacilli; o__Lactobacillales; f__Lactobacillaceae; g__Lactobacillus
Lactobacillus curvatus	unknown	N	10.1111/1541-4337.12704 10.5772/intechopen.84333	p__Firmicutes; c__Bacilli; o__Lactobacillales; f__Lactobacillaceae; g__Lactobacillus
Lactobacillus parabuchneri	Yes	Y*	10.1016/j.fm.2016.05.012 10.1099/mic.0.27459-0 10.5772/intechopen.84333	p__Firmicutes; c__Bacilli; o__Lactobacillales; f__Lactobacillaceae; g__Lactobacillus
Lactobacillus rossiae	unknown	N	10.5772/intechopen.84333	p__Firmicutes; c__Bacilli; o__Lactobacillales; f__Lactobacillaceae; g__Lactobacillus
Lactobacillus saerimneri	unknown	Y*	10.1016/j.mimet.2005.04.001 10.5772/intechopen.84333	p__Firmicutes; c__Bacilli; o__Lactobacillales; f__Lactobacillaceae; g__Lactobacillus
Serratia liquefaciens	unknown	N	10.1016/j.meatsci.2010.06.005 10.1111/1541-4337.12704 10.2174/157340110791233256 10.4315/0362-028x-64.7.1035 10.5772/intechopen.84333	p__Proteobacteria; c__Gammaproteobacteria; o__Enterobacterales; f__Enterobacteriaceae; g__Serratia
Tetragenococcus spp.	unknown	N	10.5772/intechopen.84333	p__Firmicutes; c__Bacilli; o__Lactobacillales; f__Enterococcaceae; g__Tetragenococcus
Leuconostoc spp.	unknown	N	10.1111/1541-4337.12704 10.5772/intechopen.84333	p__Firmicutes; c__Bacilli; o__Lactobacillales; f__Lactobacillaceae; g__Leuconostoc
Morganella psychrotolerans	unknown	Y	10.1016/j.foodcont.2014.05.045 10.5772/intechopen.84333	p__Proteobacteria; c__Gammaproteobacteria; o__Enterobacterales; f__Enterobacteriaceae; g__Morganella
Klebsiella pneumoniae	unknown	N	10.1111/jfs.12285 10.1128/AEM.44.2.447-452.1982 10.1128/JCM.42.12.5923-5924.2004 10.2174/157340110791233256 10.4315/0362-028x-64.7.1035 10.5772/intechopen.84333	p__Proteobacteria; c__Gammaproteobacteria; o__Enterobacterales; f__Enterobacteriaceae; g__Klebsiella
Serratia fonticola	unknown	Y	10.2174/157340110791233256 10.4315/0362-028x-64.7.1035 10.5772/intechopen.84333	p__Proteobacteria; c__Gammaproteobacteria; o__Enterobacterales; f__Enterobacteriaceae; g__Serratia
Clostridium spp.	unknown	N	10.2174/157340110791233256 10.5772/intechopen.84333 10.5897/AJMR12.1645	p__Firmicutes_A; c__Clostridia; o__Clostridiales; f__Clostridiaceae; g__Clostridium
Pseudomonas fluorescens	unknown	N	10.1111/jfs.12285 10.2174/157340110791233256 10.5772/intechopen.84333 10.5897/AJMR12.1645	p__Proteobacteria; c__Gammaproteobacteria; o__Pseudomonadales; f__Pseudomonadaceae; g__Pseudomonas
Aeromonas spp.	unknown	N	10.2174/157340110791233256 10.5772/intechopen.84333	p__Proteobacteria; c__Gammaproteobacteria; o__Enterobacterales; f__Aeromonadaceae; g__Aeromonas
Plesiomonas shigelloides	unknown	Y	10.2174/157340110791233256 10.5772/intechopen.84333	p__Proteobacteria; c__Gammaproteobacteria; o__Enterobacterales; f__Enterobacteriaceae; g__Plesiomonas
Photobacterium phosphoreum	unknown	N	10.1128/aem.69.5.2568-2579.2003 10.4315/0362-028x-64.10.1556 10.5772/intechopen.84333	p__Proteobacteria; c__Gammaproteobacteria; o__Enterobacterales; f__Vibrionaceae; g__Photobacterium
Photobacterium psychrotolerans	unknown	N	10.5772/intechopen.84333	p__Proteobacteria; c__Gammaproteobacteria; o__Enterobacterales; f__Vibrionaceae; g__Photobacterium
Carnobacterium divergens	unknown	N	10.1016/j.mimet.2005.04.001	p__Firmicutes; c__Bacilli; o__Lactobacillales; f__Carnobacteriaceae; g__Carnobacterium
Carnobacterium piscicola	unknown	N	10.1016/j.mimet.2005.04.001	p__Firmicutes; c__Bacilli; o__Lactobacillales; f__Carnobacteriaceae; g__Carnobacterium
Enterococcus faecalis	unknown	N	10.1016/j.foodchem.2011.03.057 10.1016/j.mimet.2005.04.001 10.1111/1541-4337.12704 10.3168/jds.S0022-0302(06)72417-1	p__Firmicutes; c__Bacilli; o__Lactobacillales; f__Enterococcaceae; g__Enterococcus
Enterococcus faecium	unknown	N	10.1016/j.mimet.2005.04.001 10.1111/1541-4337.12704 10.1111/jfs.12285	p__Firmicutes; c__Bacilli; o__Lactobacillales; f__Enterococcaceae; g__Enterococcus
Lactobacillus fermentum	unknown	Y*	10.1016/j.mimet.2005.04.001 10.4315/0362-028X-55.6.435	p__Firmicutes; c__Bacilli; o__Lactobacillales; f__Lactobacillaceae; g__Lactobacillus
Lactobacillus sakei	unknown	N	10.1016/j.mimet.2005.04.001 10.1111/1541-4337.12704	p__Firmicutes; c__Bacilli; o__Lactobacillales; f__Lactobacillaceae; g__Lactobacillus
Tetragenococcus muriaticus	unknown	Y*	10.1016/j.mimet.2005.04.001	p__Firmicutes; c__Bacilli; o__Lactobacillales; f__Enterococcaceae; g__Tetragenococcus
Moraxella catarrhalis	unknown	N	10.1136/jcp.42.5.516	p__Proteobacteria; c__Gammaproteobacteria; o__Pseudomonadales; f__Moraxellaceae; g__Moraxella
Haemophilus parainfluenzae	unknown	N	10.1136/jcp.42.5.516	p__Proteobacteria; c__Gammaproteobacteria; o__Enterobacterales; f__Pasteurellaceae; g__Haemophilus
Staphylococcus aureus	unknown	N	10.1111/jfs.12285 10.1136/jcp.42.5.516 10.5897/AJMR12.1645	p__Firmicutes; c__Bacilli; o__Staphylococcales; f__Staphylococcaceae; g__Staphylococcus
Streptococcus pneumoniae	unknown	N	10.1136/jcp.42.5.516	p__Firmicutes; c__Bacilli; o__Lactobacillales; f__Streptococcaceae; g__Streptococcus
Lactobacillus vaginalis	unknown	Y*	10.1016/j.ijfoodmicro.2020.108548	p__Firmicutes; c__Bacilli; o__Lactobacillales; f__Lactobacillaceae; g__Lactobacillus
Acinetobacter baumannii	Yes	N	10.1111/jfs.12285	p__Proteobacteria; c__Gammaproteobacteria; o__Pseudomonadales; f__Moraxellaceae; g__Acinetobacter
Acinetobacter calcoaceticus	Yes	N	10.1111/jfs.12285	p__Proteobacteria; c__Gammaproteobacteria; o__Pseudomonadales; f__Moraxellaceae; g__Acinetobacter
Aerococcus viridans	Yes	N	10.1111/jfs.12285	p__Firmicutes; c__Bacilli; o__Lactobacillales; f__Aerococcaceae; g__Aerococcus
Aeromonas hydrophila	Yes	N	10.1111/jfs.12285	p__Proteobacteria; c__Gammaproteobacteria; o__Enterobacterales; f__Aeromonadaceae; g__Aeromonas
Aeromonas salmonicida	Yes	N	10.1111/jfs.12285	p__Proteobacteria; c__Gammaproteobacteria; o__Enterobacterales; f__Aeromonadaceae; g__Aeromonas
Citrobacter koseri	Yes	N	10.1111/jfs.12285 10.1128/JCM.42.12.5923-5924.2004	p__Proteobacteria; c__Gammaproteobacteria; o__Enterobacterales; f__Enterobacteriaceae; g__Citrobacter
Pantoea agglomerans	Yes	N	10.1111/jfs.12285 10.4315/0362-028x-64.7.1035	p__Proteobacteria; c__Gammaproteobacteria; o__Enterobacterales; f__Enterobacteriaceae; g__Pantoea
Enterococcus avium	Yes	N	10.1111/jfs.12285	p__Firmicutes; c__Bacilli; o__Lactobacillales; f__Enterococcaceae; g__Enterococcus
Listeria seeligeri	Yes	N	10.1111/jfs.12285	p__Firmicutes; c__Bacilli; o__Lactobacillales; f__Listeriaceae; g__Listeria
Stenotrophomonas maltophilia	Yes	N	10.1111/jfs.12285	p__Proteobacteria; c__Gammaproteobacteria; o__Xanthomonadales; f__Xanthomonadaceae; g__Stenotrophomonas
Staphylococcus lentus	Yes	N	10.1111/jfs.12285	p__Firmicutes; c__Bacilli; o__Staphylococcales; f__Staphylococcaceae; g__Staphylococcus
Staphylococcus sciuri	Yes	N	10.1111/jfs.12285	p__Firmicutes; c__Bacilli; o__Staphylococcales; f__Staphylococcaceae; g__Staphylococcus
Staphylococcus warneri	Yes	Y*	10.1111/jfs.12285	p__Firmicutes; c__Bacilli; o__Staphylococcales; f__Staphylococcaceae; g__Staphylococcus
Staphylococcus xylosus	Yes	N	10.1111/jfs.12285	p__Firmicutes; c__Bacilli; o__Staphylococcales; f__Staphylococcaceae; g__Staphylococcus
Streptococcus suis	Yes	N	10.1111/jfs.12285	p__Firmicutes; c__Bacilli; o__Lactobacillales; f__Streptococcaceae; g__Streptococcus
Lactobacillus plantarum	unknown	N	10.3168/jds.S0022-0302(06)72417-1	p__Firmicutes; c__Bacilli; o__Lactobacillales; f__Lactobacillaceae; g__Lactobacillus
Lactobacillus casei	unknown	N	10.3168/jds.S0022-0302(06)72417-1	p__Firmicutes; c__Bacilli; o__Lactobacillales; f__Lactobacillaceae; g__Lactobacillus
Enterococcus durans	unknown	N	10.3168/jds.S0022-0302(06)72417-1	p__Firmicutes; c__Bacilli; o__Lactobacillales; f__Enterococcaceae; g__Enterococcus
Lactococcus lactis	unknown	N	10.1111/1541-4337.12704 10.3168/jds.S0022-0302(06)72417-1	p__Firmicutes; c__Bacilli; o__Lactobacillales; f__Streptococcaceae; g__Lactococcus
Enterococcus 15A	unknown	N	10.3168/jds.S0022-0302(06)72417-1	p__Firmicutes; c__Bacilli; o__Lactobacillales; f__Enterococcaceae; g__Enterococcus
Clostridium perfringens	unknown	Y	10.1042/bj0340846 10.1128/AEM.44.2.447-452.1982	p__Firmicutes_A; c__Clostridia; o__Clostridiales; f__Clostridiaceae; g__Clostridium
Clostridium fallax	unknown	Y	10.1042/bj0340846	p__Firmicutes_A; c__Clostridia; o__Clostridiales; f__Clostridiaceae; g__Clostridium
Clostridium bifermentana	unknown	N	10.1042/bj0340846	p__Firmicutes_A; c__Clostridia; o__Clostridiales; f__Clostridiaceae; g__Clostridium
Lactobacillus reuteri	Yes	Y*	10.3389/fmicb.2018.00757	p__Firmicutes; c__Bacilli; o__Lactobacillales; f__Lactobacillaceae; g__Lactobacillus
Staphylococcus intermedius	unknown	N	10.4315/0362-028x-62.5.509	p__Firmicutes; c__Bacilli; o__Staphylococcales; f__Staphylococcaceae; g__Staphylococcus
Staphylococcus capitis	unknown	Y*	10.1080/10408390701639041 10.2174/157340110791233256 10.4315/0362-028x-62.5.509	p__Firmicutes; c__Bacilli; o__Staphylococcales; f__Staphylococcaceae; g__Staphylococcus
Staphylococcus pumilus	unknown	N	10.4315/0362-028x-62.5.509	p__Firmicutes; c__Bacilli; o__Staphylococcales; f__Staphylococcaceae; g__Staphylococcus
Staphylococcus epidermidis	unknown	Y*	10.4315/0362-028x-62.5.509 10.5897/AJMR12.1645	p__Firmicutes; c__Bacilli; o__Staphylococcales; f__Staphylococcaceae; g__Staphylococcus
Pseudomonas cepaciae	unknown	N	10.4315/0362-028x-62.5.509	p__Proteobacteria; c__Gammaproteobacteria; o__Pseudomonadales; f__Pseudomonadaceae; g__Pseudomonas
Citrobacter braakii	unknown	N	10.1016/j.meatsci.2010.06.005 10.1111/1541-4337.12704 10.1128/aem.69.5.2568-2579.2003 10.4315/0362-028x-64.7.1035 10.5897/AJMR12.1645	p__Proteobacteria; c__Gammaproteobacteria; o__Enterobacterales; f__Enterobacteriaceae; g__Citrobacter
Actinobacillus ureae	unknown	N	10.4315/0362-028x-64.7.1035	p__Proteobacteria; c__Gammaproteobacteria; o__Enterobacterales; f__Pasteurellaceae; g__Actinobacillus
Enterobacter intermedius	unknown	N	10.4315/0362-028x-64.7.1035	p__Proteobacteria; c__Gammaproteobacteria; o__Enterobacterales; f__Enterobacteriaceae; g__Enterobacter
Citobacter freundii	unknown	N	10.2174/157340110791233256	p__Proteobacteria; c__Gammaproteobacteria; o__Enterobacterales; f__Enterobacteriaceae; g__Citobacter
Photobacterium spp.	unknown	N	10.2174/157340110791233256	p__Proteobacteria; c__Gammaproteobacteria; o__Enterobacterales; f__Vibrionaceae; g__Photobacterium
Klebsiella terrigena	No	N	10.1016/j.meatsci.2010.06.005	p__Proteobacteria; c__Gammaproteobacteria; o__Enterobacterales; f__Enterobacteriaceae; g__Klebsiella
Rahnella aquatilis	No	N	10.1016/j.meatsci.2010.06.005 10.1128/JCM.42.12.5923-5924.2004	p__Proteobacteria; c__Gammaproteobacteria; o__Enterobacterales; f__Enterobacteriaceae; g__Rahnella
Salmonella arizonae	No	N	10.1016/j.meatsci.2010.06.005	p__Proteobacteria; c__Gammaproteobacteria; o__Enterobacterales; f__Enterobacteriaceae; g__Salmonella
Citrobacter youngae	No	Y	10.1016/j.meatsci.2010.06.005 10.1128/JCM.42.12.5923-5924.2004	p__Proteobacteria; c__Gammaproteobacteria; o__Enterobacterales; f__Enterobacteriaceae; g__Citrobacter
Lactobacillus mali	unknown	N	10.1128/AEM.01496-07	p__Firmicutes; c__Bacilli; o__Lactobacillales; f__Lactobacillaceae; g__Lactobacillus
Leuconostoc mesenteroides	unknown	N	10.1016/j.foodcont.2014.05.045 10.1128/AEM.01496-07	p__Firmicutes; c__Bacilli; o__Lactobacillales; f__Lactobacillaceae; g__Leuconostoc
Bacillus thermoglucosidasius	unknown	N	10.5897/AJMR12.1645	p__Firmicutes; c__Bacilli; o__Bacillales; f__Bacillaceae; g__Bacillus
Bacillus subtilis	unknown	N	10.1016/j.foodchem.2011.03.057 10.1016/j.foodcont.2006.06.007 10.5897/AJMR12.1645	p__Firmicutes; c__Bacilli; o__Bacillales; f__Bacillaceae; g__Bacillus
Bacillus cereus	unknown	N	10.5897/AJMR12.1645	p__Firmicutes; c__Bacilli; o__Bacillales; f__Bacillaceae; g__Bacillus
Bacillus laevolacticus	unknown	N	10.5897/AJMR12.1645	p__Firmicutes; c__Bacilli; o__Bacillales; f__Bacillaceae; g__Bacillus
Bacillus halodurans	unknown	N	10.5897/AJMR12.1645	p__Firmicutes; c__Bacilli; o__Bacillales; f__Bacillaceae; g__Bacillus
Bacillus megaterium	unknown	N	10.1016/j.foodchem.2011.03.057 10.5897/AJMR12.1645	p__Firmicutes; c__Bacilli; o__Bacillales; f__Bacillaceae; g__Bacillus
Bacillus coagulans	unknown	N	10.5897/AJMR12.1645	p__Firmicutes; c__Bacilli; o__Bacillales; f__Bacillaceae; g__Bacillus
Paenibacillus azotofixans	unknown	N	10.5897/AJMR12.1645	p__Firmicutes; c__Bacilli; o__Paenibacillales; f__Paenibacillaceae; g__Paenibacillus
Tatumella citrea	unknown	Y	10.5897/AJMR12.1645	p__Proteobacteria; c__Gammaproteobacteria; o__Enterobacterales; f__Enterobacteriaceae; g__Tatumella
Pseudomonas spp.	unknown	N	10.5897/AJMR12.1645	p__Proteobacteria; c__Gammaproteobacteria; o__Pseudomonadales; f__Pseudomonadaceae; g__Pseudomonas
Staphylococcus auricularis	unknown	N	10.5897/AJMR12.1645	p__Firmicutes; c__Bacilli; o__Staphylococcales; f__Staphylococcaceae; g__Staphylococcus
Staphylococcus arlettae	unknown	N	10.5897/AJMR12.1645	p__Firmicutes; c__Bacilli; o__Staphylococcales; f__Staphylococcaceae; g__Staphylococcus
Streptococcus oralis	unknown	N	10.5897/AJMR12.1645	p__Firmicutes; c__Bacilli; o__Lactobacillales; f__Streptococcaceae; g__Streptococcus
Lactobacillus delbrueckii	unknown	N	10.1111/1541-4337.12704	p__Firmicutes; c__Bacilli; o__Lactobacillales; f__Lactobacillaceae; g__Lactobacillus
Lactobacillus helveticus	unknown	N	10.1111/1541-4337.12704	p__Firmicutes; c__Bacilli; o__Lactobacillales; f__Lactobacillaceae; g__Lactobacillus
Lacticaseibacillus casei	unknown	N	10.1111/1541-4337.12704	p__Firmicutes; c__Bacilli; o__Lactobacillales; f__Lactobacillaceae; g__Lacticaseibacillus
Lacticaseibacillus paracasei	unknown	N	10.1111/1541-4337.12704	p__Firmicutes; c__Bacilli; o__Lactobacillales; f__Lactobacillaceae; g__Lacticaseibacillus
Lactiplantibacillus plantarum	unknown	N	10.1111/1541-4337.12704	p__Firmicutes; c__Bacilli; o__Lactobacillales; f__Lactobacillaceae; g__Lactiplantibacillus
Pediococcus pentosaceus	unknown	N	10.1111/1541-4337.12704	p__Firmicutes; c__Bacilli; o__Lactobacillales; f__Lactobacillaceae; g__Pediococcus
Enterococcus casseliflavus	unknown	N	10.1016/j.foodchem.2011.03.057 10.1111/1541-4337.12704	p__Firmicutes; c__Bacilli; o__Lactobacillales; f__Enterococcaceae; g__Enterococcus
Microbacterium foliorum	unknown	N	10.1111/1541-4337.12704	p__Actinobacteriota; c__Actinomycetia; o__Actinomycetales; f__Microbacteriaceae; g__Microbacterium
Hafnia paralvei	unknown	N	10.1111/1541-4337.12704	p__Proteobacteria; c__Gammaproteobacteria; o__Enterobacterales; f__Enterobacteriaceae; g__Hafnia
Halomonas venusta	unknown	N	10.1111/1541-4337.12704	p__Proteobacteria; c__Gammaproteobacteria; o__Pseudomonadales; f__Halomonadaceae; g__Halomonas
Halomonas alkaliphila	unknown	N	10.1111/1541-4337.12704	p__Proteobacteria; c__Gammaproteobacteria; o__Pseudomonadales; f__Halomonadaceae; g__Halomonas
Halomonas hydrothermalis	unknown	N	10.1111/1541-4337.12704	p__Proteobacteria; c__Gammaproteobacteria; o__Pseudomonadales; f__Halomonadaceae; g__Halomonas
Providencia heimbachae	unknown	N	10.1111/1541-4337.12704	p__Proteobacteria; c__Gammaproteobacteria; o__Enterobacterales; f__Enterobacteriaceae; g__Providencia
Serratia proteomaculans	unknown	N	10.1111/1541-4337.12704	p__Proteobacteria; c__Gammaproteobacteria; o__Enterobacterales; f__Enterobacteriaceae; g__Serratia
Serratia odorifera	unknown	N	10.1111/1541-4337.12704	p__Proteobacteria; c__Gammaproteobacteria; o__Enterobacterales; f__Enterobacteriaceae; g__Serratia
Serratia grimesii	unknown	N	10.1111/1541-4337.12704	p__Proteobacteria; c__Gammaproteobacteria; o__Enterobacterales; f__Enterobacteriaceae; g__Serratia
Chryseobacterium shigense	unknown	N	10.1111/1541-4337.12704	p__Bacteroidota; c__Bacteroidia; o__Flavobacteriales; f__Weeksellaceae; g__Chryseobacterium
Enterobacter hormaechei	unknown	N	10.1111/1541-4337.12704	p__Proteobacteria; c__Gammaproteobacteria; o__Enterobacterales; f__Enterobacteriaceae; g__Enterobacter
Enterobacter sakazaki	unknown	N	10.1111/1541-4337.12704	p__Proteobacteria; c__Gammaproteobacteria; o__Enterobacterales; f__Enterobacteriaceae; g__Enterobacter
Pseudomonas lundensis	unknown	N	10.1111/1541-4337.12704	p__Proteobacteria; c__Gammaproteobacteria; o__Pseudomonadales; f__Pseudomonadaceae; g__Pseudomonas
Pseudomonas stutzeri	unknown	N	10.1111/1541-4337.12704	p__Proteobacteria; c__Gammaproteobacteria; o__Pseudomonadales; f__Pseudomonadaceae; g__Pseudomonas
Psychrobacter celer	unknown	N	10.1111/1541-4337.12704	p__Proteobacteria; c__Gammaproteobacteria; o__Pseudomonadales; f__Moraxellaceae; g__Psychrobacter
Alcaligenes faecalis	unknown	N	10.1111/1541-4337.12704	p__Proteobacteria; c__Gammaproteobacteria; o__Burkholderiales; f__Burkholderiaceae; g__Alcaligenes
Proteus heimbachae	unknown	N	10.1111/1541-4337.12704	p__Proteobacteria; c__Gammaproteobacteria; o__Enterobacterales; f__Enterobacteriaceae; g__Proteus
Escherichia fergusonii	unknown	N	10.1111/1541-4337.12704	p__Proteobacteria; c__Gammaproteobacteria; o__Enterobacterales; f__Enterobacteriaceae; g__Escherichia
Salmonella enterica	unknown	N	10.1111/1541-4337.12704	p__Proteobacteria; c__Gammaproteobacteria; o__Enterobacterales; f__Enterobacteriaceae; g__Salmonella
Bacillus cibi	unknown	N	10.1016/j.foodchem.2011.03.057	p__Firmicutes; c__Bacilli; o__Bacillales; f__Bacillaceae; g__Bacillus
Bacillus flexus	unknown	N	10.1016/j.foodchem.2011.03.057	p__Firmicutes; c__Bacilli; o__Bacillales; f__Bacillaceae; g__Bacillus
Bacillus firmus	unknown	N	10.1016/j.foodchem.2011.03.057	p__Firmicutes; c__Bacilli; o__Bacillales; f__Bacillaceae; g__Bacillus
Bacillus malacitensis	unknown	N	10.1016/j.foodchem.2011.03.057	p__Firmicutes; c__Bacilli; o__Bacillales; f__Bacillaceae; g__Bacillus
Bacillus massiliensis	unknown	N	10.1016/j.foodchem.2011.03.057	p__Firmicutes; c__Bacilli; o__Bacillales; f__Bacillaceae; g__Bacillus
Bacillus oleronius	unknown	N	10.1016/j.foodchem.2011.03.057	p__Firmicutes; c__Bacilli; o__Bacillales; f__Bacillaceae; g__Bacillus
Bacillus polyfermenticus	unknown	N	10.1016/j.foodchem.2011.03.057	p__Firmicutes; c__Bacilli; o__Bacillales; f__Bacillaceae; g__Bacillus
Bacillus thuringiensis	unknown	N	10.1016/j.foodchem.2011.03.057	p__Firmicutes; c__Bacilli; o__Bacillales; f__Bacillaceae; g__Bacillus
Clostridium irregular	unknown	N	10.1016/j.foodchem.2011.03.057	p__Firmicutes_A; c__Clostridia; o__Clostridiales; f__Clostridiaceae; g__Clostridium
Enterococcus gallinarum	unknown	N	10.1016/j.foodchem.2011.03.057	p__Firmicutes; c__Bacilli; o__Lactobacillales; f__Enterococcaceae; g__Enterococcus
Enterococcus saccharolyticus	unknown	N	10.1016/j.foodchem.2011.03.057	p__Firmicutes; c__Bacilli; o__Lactobacillales; f__Enterococcaceae; g__Enterococcus
Lysinibacillus boronitolerans	unknown	N	10.1016/j.foodchem.2011.03.057	p__Firmicutes; c__Bacilli; o__Bacillales; f__Planococcaceae; g__Lysinibacillus
Virgibacillus halodenitrificans	unknown	N	10.1016/j.foodchem.2011.03.057	p__Firmicutes; c__Bacilli; o__Bacillales; f__Amphibacillaceae; g__Virgibacillus
Acinetobacter lwoffii	unknown	N	10.1016/j.foodchem.2011.03.057	p__Proteobacteria; c__Gammaproteobacteria; o__Pseudomonadales; f__Moraxellaceae; g__Acinetobacter
Brevibacterium casei	unknown	N	10.1016/j.foodchem.2011.03.057	p__Actinobacteriota; c__Actinomycetia; o__Actinomycetales; f__Brevibacteriaceae; g__Brevibacterium
Staphylococcus hominis	unknown	N	10.1016/j.foodchem.2011.03.057	p__Firmicutes; c__Bacilli; o__Staphylococcales; f__Staphylococcaceae; g__Staphylococcus
Tetragenococcus halophilus	unknown	Y*	10.1016/j.ijfoodmicro.2008.05.025	p__Firmicutes; c__Bacilli; o__Lactobacillales; f__Enterococcaceae; g__Tetragenococcus
Tetragenococcus halophilus F	unknown	N	10.1016/j.ijfoodmicro.2008.05.025	p__Firmicutes; c__Bacilli; o__Lactobacillales; f__Enterococcaceae; g__Tetragenococcus
Haemophilus influenzae	unknown	Y*	10.1136/bmj.292.6524.857	p__Proteobacteria; c__Gammaproteobacteria; o__Enterobacterales; f__Pasteurellaceae; g__Haemophilus
Enterobacter amnigenus	No	N	10.1128/aem.69.5.2568-2579.2003	p__Proteobacteria; c__Gammaproteobacteria; o__Enterobacterales; f__Enterobacteriaceae; g__Enterobacter
Erwinia sp. strain MB31	No	N	10.1128/aem.69.5.2568-2579.2003	p__Proteobacteria; c__Gammaproteobacteria; o__Enterobacterales; f__Enterobacteriaceae; g__Erwinia
Photobacterium iliopiscarium	unknown	N	10.4315/0362-028x-64.10.1556	p__Proteobacteria; c__Gammaproteobacteria; o__Enterobacterales; f__Vibrionaceae; g__Photobacterium
Photobacterium angustum	unknown	Y*	10.1016/j.foodcont.2014.05.045	p__Proteobacteria; c__Gammaproteobacteria; o__Enterobacterales; f__Vibrionaceae; g__Photobacterium
Photobacterium aquimaris	unknown	Y*	10.1016/j.foodcont.2014.05.045	p__Proteobacteria; c__Gammaproteobacteria; o__Enterobacterales; f__Vibrionaceae; g__Photobacterium
Photobacterium leiognathi	unknown	N	10.1016/j.foodcont.2014.05.045	p__Proteobacteria; c__Gammaproteobacteria; o__Enterobacterales; f__Vibrionaceae; g__Photobacterium
Vibrio olivaceus	unknown	N	10.1016/j.foodcont.2014.05.045	p__Proteobacteria; c__Gammaproteobacteria; o__Enterobacterales; f__Vibrionaceae; g__Vibrio
Photobacterium kishitanii	unknown	Y	10.1016/j.foodcont.2014.05.045	p__Proteobacteria; c__Gammaproteobacteria; o__Enterobacterales; f__Vibrionaceae; g__Photobacterium
Shewanella baltica	unknown	N	10.1016/j.foodcont.2014.05.045	p__Proteobacteria; c__Gammaproteobacteria; o__Enterobacterales; f__Shewanellaceae; g__Shewanella
Brochothrix thermosphacta	unknown	N	10.1016/j.foodcont.2014.05.045	p__Firmicutes; c__Bacilli; o__Lactobacillales; f__Brochotrichaceae; g__Brochothrix
Vibrio litoralis	unknown	N	10.1016/j.foodcont.2014.05.045	p__Proteobacteria; c__Gammaproteobacteria; o__Enterobacterales; f__Vibrionaceae; g__Vibrio
Staphylococcus pasteuri	unknown	N	10.1016/j.foodcont.2006.06.007	p__Firmicutes; c__Bacilli; o__Staphylococcales; f__Staphylococcaceae; g__Staphylococcus
Buttiauxella spp.	unknown	N	10.1128/JCM.42.12.5923-5924.2004	p__Proteobacteria; c__Gammaproteobacteria; o__Enterobacterales; f__Enterobacteriaceae; g__Buttiauxella
Cedecea spp.	unknown	N	10.1128/JCM.42.12.5923-5924.2004	p__Proteobacteria; c__Gammaproteobacteria; o__Enterobacterales; f__Enterobacteriaceae; g__Cedecea
Citrobacter sedlakii	unknown	N	10.1128/JCM.42.12.5923-5924.2004	p__Proteobacteria; c__Gammaproteobacteria; o__Enterobacterales; f__Enterobacteriaceae; g__Citrobacter
Citrobacter farmeri	unknown	N	10.1128/JCM.42.12.5923-5924.2004	p__Proteobacteria; c__Gammaproteobacteria; o__Enterobacterales; f__Enterobacteriaceae; g__Citrobacter
Edwardsiella tarda	unknown	N	10.1128/JCM.42.12.5923-5924.2004	p__Proteobacteria; c__Gammaproteobacteria; o__Enterobacterales; f__Enterobacteriaceae; g__Edwardsiella
Shigella spp.	unknown	N	10.1128/JCM.42.12.5923-5924.2004	p__Proteobacteria; c__Gammaproteobacteria; o__Enterobacterales; f__Enterobacteriaceae; g__Shigella
Ewingella americana	unknown	N	10.1128/JCM.42.12.5923-5924.2004	p__Proteobacteria; c__Gammaproteobacteria; o__Enterobacterales; f__Enterobacteriaceae; g__Ewingella
Raoultella terrigena	unknown	N	10.1128/JCM.42.12.5923-5924.2004	p__Proteobacteria; c__Gammaproteobacteria; o__Enterobacterales; f__Enterobacteriaceae; g__Raoultella
Kluyvera spp.	unknown	N	10.1128/JCM.42.12.5923-5924.2004	p__Proteobacteria; c__Gammaproteobacteria; o__Enterobacterales; f__Enterobacteriaceae; g__Kluyvera
Leclercia adecarboxylata	unknown	N	10.1128/JCM.42.12.5923-5924.2004	p__Proteobacteria; c__Gammaproteobacteria; o__Enterobacterales; f__Enterobacteriaceae; g__Leclercia
Leminorella sp.	unknown	N	10.1128/JCM.42.12.5923-5924.2004	p__Proteobacteria; c__Gammaproteobacteria; o__Enterobacterales; f__Enterobacteriaceae; g__Leminorella
Moellerella wisconsensis	unknown	N	10.1128/JCM.42.12.5923-5924.2004	p__Proteobacteria; c__Gammaproteobacteria; o__Enterobacterales; f__Enterobacteriaceae; g__Moellerella
Pantoea spp.	unknown	N	10.1128/JCM.42.12.5923-5924.2004	p__Proteobacteria; c__Gammaproteobacteria; o__Enterobacterales; f__Enterobacteriaceae; g__Pantoea
Proteus penneri	unknown	N	10.1128/JCM.42.12.5923-5924.2004	p__Proteobacteria; c__Gammaproteobacteria; o__Enterobacterales; f__Enterobacteriaceae; g__Proteus
Providencia spp.	unknown	N	10.1128/JCM.42.12.5923-5924.2004	p__Proteobacteria; c__Gammaproteobacteria; o__Enterobacterales; f__Enterobacteriaceae; g__Providencia
Salmonella spp.	unknown	N	10.1128/JCM.42.12.5923-5924.2004	p__Proteobacteria; c__Gammaproteobacteria; o__Enterobacterales; f__Enterobacteriaceae; g__Salmonella
Yersinia pseudotuberculosis	unknown	N	10.1128/JCM.42.12.5923-5924.2004	p__Proteobacteria; c__Gammaproteobacteria; o__Enterobacterales; f__Enterobacteriaceae; g__Yersinia
Yersinia enterocolitica	unknown	N	10.1128/JCM.42.12.5923-5924.2004	p__Proteobacteria; c__Gammaproteobacteria; o__Enterobacterales; f__Enterobacteriaceae; g__Yersinia
Paeniclostridium sordellii	Yes	Y	10.1046/j.1439-0442.2000.00280.x	p__Firmicutes_A; c__Clostridia; o__Peptostreptococcales; f__Peptostreptococcaceae; g__Paeniclostridium
Clostridium butyricum	unknown	N	10.1042/bj0350066	p__Firmicutes_A; c__Clostridia; o__Clostridiales; f__Clostridiaceae; g__Clostridium
Pluralibacter pyrinus	No	N	10.4315/0362-028X.JFP-18-506	p__Proteobacteria; c__Gammaproteobacteria; o__Enterobacterales; f__Enterobacteriaceae; g__Pluralibacter
Erwinia tasmaniensis	No	N	10.4315/0362-028X.JFP-18-506	p__Proteobacteria; c__Gammaproteobacteria; o__Enterobacterales; f__Enterobacteriaceae; g__Erwinia
Erwinia persicina	No	Y*	10.4315/0362-028X.JFP-18-506	p__Proteobacteria; c__Gammaproteobacteria; o__Enterobacterales; f__Enterobacteriaceae; g__Erwinia
Pantoea coffeiphila	No	Y	10.4315/0362-028X.JFP-18-506	p__Proteobacteria; c__Gammaproteobacteria; o__Enterobacterales; f__Enterobacteriaceae; g__Pantoea
Erwinia rhapontici	Yes	N	10.4315/0362-028X.JFP-18-506	p__Proteobacteria; c__Gammaproteobacteria; o__Enterobacterales; f__Enterobacteriaceae; g__Erwinia
Erwinia psidii	No	N	10.4315/0362-028X.JFP-18-506	p__Proteobacteria; c__Gammaproteobacteria; o__Enterobacterales; f__Enterobacteriaceae; g__Erwinia
Erwinia carotovora	No	N	10.4315/0362-028X.JFP-18-506	p__Proteobacteria; c__Gammaproteobacteria; o__Enterobacterales; f__Enterobacteriaceae; g__Erwinia
Erwinia cacticida	No	N	10.4315/0362-028X.JFP-18-506	p__Proteobacteria; c__Gammaproteobacteria; o__Enterobacterales; f__Enterobacteriaceae; g__Erwinia
Erwinia aphidicola	No	N	10.4315/0362-028X.JFP-18-506	p__Proteobacteria; c__Gammaproteobacteria; o__Enterobacterales; f__Enterobacteriaceae; g__Erwinia
Erwinia papayae	No	N	10.4315/0362-028X.JFP-18-506	p__Proteobacteria; c__Gammaproteobacteria; o__Enterobacterales; f__Enterobacteriaceae; g__Erwinia
Lactobacillus lindneri	unknown	Y	10.1016/j.ijfoodmicro.2015.08.016	p__Firmicutes; c__Bacilli; o__Lactobacillales; f__Lactobacillaceae; g__Lactobacillus
* indicates the number of genomes with Hdc cluster is below 90% of the total strains in the pan-genome
