# Supplementary material for: The taxonomic distribution of histamine-secreting bacteria in the human gut microbiome
Source: BMC Genomics. 2021 Sep 26;22:695. doi: 10.1186/s12864-021-08004-3 (PMC8465708; doi:10.1186/s12864-021-08004-3)
Supplement: Supplementary file 3 — Additional file 3 Table S3. Putative histamine-secreting bacteria (HSB) species identified in UHGG. (XLSX 28 kb) [file 12864_2021_8004_MOESM3_ESM.xlsx]

## Sheet: Table_S3
Table S3. Putative histamine-secreting bacteria (HSB) species identified in UHGG.
Species name	Rep genome id	Genome id	HdcA type	HSB strains/total strains in pan-genome	GTDB r95 taxonomy	GTDB r89 taxonomy	HdcA sequence	HdcP sequence
Bacteroides nordii	GUT_GENOME001745	GUT_GENOME005195	pyruvoyl	22/65	d__Bacteria;p__Bacteroidota;c__Bacteroidia;o__Bacteroidales;f__Bacteroidaceae;g__Bacteroides;s__Bacteroides nordii	p__Bacteroidota; c__Bacteroidia; o__Bacteroidales; f__Bacteroidaceae; g__Bacteroides	>GUT_GENOME005195_01246 MKDLVADIKYDASKVINQAVGPSKEFCMGYMNPGAGEGYISTMKLSVGTVDVKDLDAVTENIVSYDRCEKNDAYIGQINMLTVSSFCGLNGAVWGFDLAKHDDIASGAEKPMYMQSQPDGPDIPVYNVRPLLEATERLFGKEQQRRFPPMPGSHIICANKDVTARGPLWVWSAIGIAILKDRSKGSSLFIEDANTYGNDSTTESEMIGYLEGTLRKVTNSIALCGQDQGVEYERIYVGYKYTFVEPHQVGCALTCAPYINLAQNAIPEGMQASDLRQLTISEWEKKLKLEELTIW	>GUT_GENOME005195_01248 MADGSKKLGLGGLVAIVFGSMIGGGIFNISQNMAQGAGLGATLISWVISGVGVLFLVLNFKILADARPDLNAGIYQYAKEGFGNYVGFNVAWGYWLCAAMGNVAFAVMLNDSFGEFFPVLLKHGWQTVVFGSFFIWAMYFIVARGVKAAAAMNTVVTIVKFAALILIVVILFIFFKVGALSYDFWGHVSDLGSLGTQIKSTMLVTLWCFIGVEGAVVMSARARNSQDVGKAGVIGFLLALVLYALISILSYGIMKQPELAKLDDPSVAYVLKAAVGEWAYTFVVLSVIVSVIGGWIAWTLLCAQVPYTAAQVKILPKSFLRENKQETPIHALLISSIIMQVFMILVAMAKSVYDAAIDITGVMILPAYLFCGLYL…
Bacteroides oleiciplenus	GUT_GENOME096294	GUT_GENOME096294	pyruvoyl	3/3	d__Bacteria;p__Bacteroidota;c__Bacteroidia;o__Bacteroidales;f__Bacteroidaceae;g__Bacteroides;s__Bacteroides oleiciplenus	p__Bacteroidota; c__Bacteroidia; o__Bacteroidales; f__Bacteroidaceae; g__Bacteroides	>GUT_GENOME096294_04754 MKDLVADIKYDAAKVIEQAVGPSKEFCMGYMNPGAPNGQGYISTMKLSVGTVDVKDLDAVTENIVSYDRCEKNDAYIGQINMLTVSSFCGQNGAVWGYDLAVHEDIATGKEKPMYMQEQPDGKPAIPVYNARPLLEASERLFGREGQRRFPPMPGAHVICANKDVAARGPLWVWSAIGIAILKNRSDGSCLFIEDANTYGDDNSTEAEIIGFLEGSLRKVTNSIVLCGQDQSVEYDRIYVGYKYTFVEPNQVGCALTCAPYIYLAQNAIPAGMKAADLKGMPIDEWEKKLGLEHLTMIE	>GUT_GENOME096294_04752 MADTSKKLGLGGLVAIVFGSMIGGGIFNISQNMAQGAGLGATLISWVISGVGVLFLVLNFKVLADARPDLNAGIYQYAKEGFGNYVGFNIAWGYWLCAAMGNVAFAVMLNDSFGEFLPVLLHHGWQTVVFGSFFIWAMYFIVARGVKAAAALNTIVTIVKFAALILIVIILFIFFKIGALSIDFWGHTPDLGSIGAQVKSTMLVTLWCFIGVEGAVVMSAHARNSKDVGKAGVIGFLLALVLYALISVLSYGIMHQPELAKLDDPSVAYVLKHAVGEWAYTFVVLSVIVSVIGGWIAWTLMCAQVPYTAAQVKILPKSFLRENKKSTPIYALLISSIIMQVFMVMVAMAKSVYDAAIDITGVMILPAYLFCGIYL…
MGYG-HGUT-01780	GUT_GENOME108993	GUT_GENOME108993	pyruvoyl	2/2	d__Bacteria;p__Bacteroidota;c__Bacteroidia;o__Bacteroidales;f__Bacteroidaceae;g__Bacteroides;s__MGYG-HGUT-01780	p__Bacteroidota; c__Bacteroidia; o__Bacteroidales; f__Bacteroidaceae; g__Bacteroides	>GUT_GENOME108993_02777 MKDLVAGIKYDAAKVIEQAVGPSKEFCMGYMNPGAPNGQGYISTMKLSVGTVDVKDLDAVTENIVSYDRCEKNDAYIGQINMLTVSSFCGQNGAVWGYDLAVHEDIATGKEKPMYMQEQPDGKPAIPVYNARPLLEASERLFGREGQRRFPPMPGAHVICANKDVTARGPVWVWSAIGIAILKNRSDGSCLFIEDANTYGGDNTTEAEIIGFLEGSLRKVTNSIVLCGQDQSVEYDRIYVGYKYTFVEPNQVGCALTCAPYIYLAQNAIPEGMKAADLKGMPIDEWEKKLGLEHLTMIE	>GUT_GENOME108993_02779 MADTSKKLGLGGLVAIVFGSMIGGGIFNISQNMAQGAGLGATLISWVISGVGVLFLVLNFKVLADARPDLNAGIYQYAKEGFGNYVGFNIAWGYWLCAAMGNVAFAVMLNDSFGEFLPVLLHHGWQTVVFGSFFIWAMYFIVARGVKAAAALNTIVTIVKFAALILIVIILFIFFKIGALSFDFWGHTPDLGSIGAQVKSTMLVTLWCFIGVEGAVVMSAHARNSRDVGKAGVIGFLLALVLYALISVLSYGIMHQPELAKLDDPSVAYVLKHAVGDWAYTFVVLSVIVSVIGGWIAWTLMCAQVPYTAAQVKILPKSFLRENKKSTPIYALLISSIIMQVFMVMVAMAKSVYDAAIDITGVMILPAYLFYGIYL…
Bacteroides stercorirosoris	GUT_GENOME140076	GUT_GENOME140076	pyruvoyl	10/11	d__Bacteria;p__Bacteroidota;c__Bacteroidia;o__Bacteroidales;f__Bacteroidaceae;g__Bacteroides;s__Bacteroides stercorirosoris	p__Bacteroidota; c__Bacteroidia; o__Bacteroidales; f__Bacteroidaceae; g__Bacteroides	>GUT_GENOME140076_05078 MKDLVAGIKYDAAKVIEQAVGPSKEFCMGYMNPGAPNGQGYISTMKLSVGTVDVKDLDVVTENIVSYDRCEKNDAYIGQINMLTVSSFCGQNGAVWGYDLAVHEDIATGKEKSMYMQEQPDGKPAIPVYNARPLLEASERLFGREGQRRFPPMPGAHVICANKDVTARGPVWVWSAIGIAILKNRSDGSCLFIEDANTYGDDSTTEAEIIGFLEGSLRKVTNSIVLCGQDQSVEYDRIYVGYKYTFVDRIKWVAR	>GUT_GENOME140076_05080 MADTSKKLGLGGLVAIVFGSMIGGGIFNISQNMAQGAGLGATLISWVISGVGVLFLVLNFKVLADARPDLNAGIYQYAKEGFGNYVGFNIAWGYWLCAAMGNVAFAVMLNDSFGEFLPVLLHHGWQTVVFGSFFIWAMYFIVARGVKAAAALNTIVTIVKFAALILIVIILFIFFKIGALSFDFWGHTPDLGSIGAQVKSTMLVTLWCFIGVEGAVVMSAHARNSKDVGKAGVIGFLLALVLYALISVLSYGIMHQPELAKLDDPSVAYVLKHAVGDWAYTFVVLSVIVSVIGGWIAWTLMCAQVPYTAAQVKILPKSFLRENKKSTPIYALLISSIIMQVFMVMVAMAKSVYDAAIDITGVMILPAYLFCGIYL…
MGYG-HGUT-02561	GUT_GENOME149381	GUT_GENOME149381	pyruvoyl	2/2	d__Bacteria;p__Bacteroidota;c__Bacteroidia;o__Bacteroidales;f__Bacteroidaceae;g__Bacteroides;s__MGYG-HGUT-02561	p__Bacteroidota; c__Bacteroidia; o__Bacteroidales; f__Bacteroidaceae; g__Bacteroides	>GUT_GENOME149381_03588 MKDLVAGIKYDAAKVIEQAVGPSKEFCMGYMNPGAPDGQGYISTMKLSVGTVDVKDLDAVTEGIVSYDRCEKNDAYIGQINMLTVSSFCGQNGAVWGYDLAVHEDIATGKEKPMYMQEQPDGKPAIPVYNARPLLEASERLFGREKQRRFPPMPGAHVICANKDVTAHGPLWVWSAIGIAILKNRSDGSCLFIEDANTYGDDNTTEAELIGFLEGSLRKVTNSIVLCGQDQSVEYDRIYVGYKYTFVEPHQVGCALTCAPYVYLAQNAIPQGMKASDLKGMPIDEWEKKLALEPLTTIE	>GUT_GENOME149381_03586 MADTSKKLGLGGLVAIVFGSMIGGGIFNISQNMAQGAGLGATIISWIISGVGVLFLVLNFKVLADARPDLNAGIYQYAKEGFGNYVGFNIAWGYWLCAAMGNVAFAVMLNDSFGEFFPVLLHHGWQTVLFGSFFIWAMYFLVARGVKAAAALNTMVTVVKFAALILIVIILFIFFKVGALSFDFWGHATDLGSIGTQVKSTMLVTLWCFIGVEGAVVMSAHARNSKDVGKAGVIGFLLALVLYALISVLSYGIMSQPDLAKLDDPSVAYVLKHAVGNWAYTFVVLSVIVSVIGGWIAWTLMCAQVPYTAAQVKILPKSFLRENKASTPIYALLISSIIMQVFMIMVVMAKSVYDAAIDITGVMILPAYLFCGLYL…
MGYG-HGUT-02585	GUT_GENOME152489	GUT_GENOME152489	pyruvoyl	2/2	d__Bacteria;p__Bacteroidota;c__Bacteroidia;o__Bacteroidales;f__Bacteroidaceae;g__Bacteroides;s__MGYG-HGUT-02585	p__Bacteroidota; c__Bacteroidia; o__Bacteroidales; f__Bacteroidaceae; g__Bacteroides	>GUT_GENOME152489_01210 MMKDLVAGIKYDAAKVIEQAVGPSKEFCMGYMNPGAPDGQGYISTMKLSVGTVDVKDLDAVTENIVSYDRCEKNDAYIGQINMLTVSSFCGQNGAVWGFDLAVHEDIATGKEKPMYMQEQPDGKPAIPVYNARPLLEASERLFGREKQRRFPPMPGAHVICANKDVTARGPLWVWSAIGIAILKNRSDGSCLFIEDANTYGDDNTTEAELIGFLEGSLRKVTNSIVLCGQDQSVEYDRIYVGYKYTFVEPHQVGCALTCAPYIYLAQNAIPAGMKASDLKGMPIDEWEKKLALEPLTTIE	>GUT_GENOME152489_01212 MADTSKKLGLGGLVAIVFGSMIGGGIFNISQNMAQGAGLGATIISWIISGVGVLFLVLNFKVLADARPDLNAGIYQYAKEGFGNYVGFNIAWGYWLCAAMGNVAFAVMLNDSFGEFFPVLLHHGWQTVLFGSFFIWAMYFLVARGVKAAAALNTMVTIVKFAALILIVIILFIFFKIGALSYDFWGHVTDLGSIGTQVRSTMLVTLWCFIGVEGAVVMSAHARNSKDVGKAGVIGFLLALVLYALISVLSYGIMSQPDLAKLDDPSVAYVLKHAVGDWAYTFVVLSVIVSVIGGWIAWTLMCAQVPYTAAQVKILPKSFLRENKASTPIYALLISSIIMQVFMIMVVMAKSVYDAAIDITGVMILPAYLFCGLYL…
MGYG-HGUT-02717	GUT_GENOME159262	GUT_GENOME159262	pyruvoyl	1/1	d__Bacteria;p__Bacteroidota;c__Bacteroidia;o__Bacteroidales;f__Bacteroidaceae;g__Bacteroides;s__MGYG-HGUT-02717	p__Bacteroidota; c__Bacteroidia; o__Bacteroidales; f__Bacteroidaceae; g__Bacteroides	>GUT_GENOME159262_00479 MKDLVAGIKYDAAKVIEQAVGPSKEFCMGYMNPGAPNGQGYISTMKLSVGTVDVKDLDAVTENIVSYDRCEKNDAYIGQINMLTVSSFCGQNGAVWGYDLAVHEDIATGKEKPMYMQEQPDGKPAIPVYNARPLLEASERLFGREGQRRFPPMPGAHVICANKDVTARGPVWVWSAIGIAILKNRSDGSCLFIEDANTYGDDNTTEAEIIGFLEGSLRKVTNSIVLCGQDQSVEYDRIYVGYKYTFVEPNQVGCALTCAPYIYLAQNAIPEGMKAADLKGMPIDEWEKKLGLEHLTMIE	>GUT_GENOME159262_03481 MADTSKKLGLGGLVAIVFGSMIGGGIFNISQNMAQGAGLGATLISWVISGVGVLFLVLNFKVLADARPDLNAGIYQYAKEGFGNYVGFNIAWGYWLCAAMGNVAFAVMLNDSFGEFLPVLLHHGWQTVVFGSFFIWAMYFIVARGVKAAAALNTIVTIVKFAALILIVIILFIFFKIGALSFDFWGHTPDLGSIGAQVKSTMLVTLWCFIGVEGAVVMSAHARNSRDVGKAGVIGFLLALVLYALISVLSYGIMHQPELAKLDDPSVAYVLKHAVGDWAYTFVVLSVIVSVIGGWIAWTLMCAQVPYTAAQVKILPKSFLRENKKSTPIYALLISSIIMQVFMVMVAMAKSVYDAAIDITGVMILPAYLFCGIYL…
Bifidobacterium gallicum	GUT_GENOME096436	GUT_GENOME096436	pyruvoyl	2/2	d__Bacteria;p__Actinobacteriota;c__Actinomycetia;o__Actinomycetales;f__Bifidobacteriaceae;g__Bifidobacterium;s__Bifidobacterium gallicum	p__Actinobacteriota; c__Actinobacteria; o__Actinomycetales; f__Bifidobacteriaceae; g__Bifidobacterium	>GUT_GENOME096436_00208 MNTEVRDSHTIAIGPHHHGALRHAHLDRTAISPYDCYCDGYGMPGAYGNGYVNILKVSSGVVDKTDDALIDGIVTYDKAECADAYVGQINMLTASSFCGIMGQIWGHDLAVHDDIRNNRITPLFTARQFNGSELPVYDAKPLIDAGIELFGTDQERRYHPAPGAHVICANKGVTAYRPKNDRALEEGEGYGVWSFIAISLSNDRDYCADLFIEDAGVWTENDNEDDLKAYLDQHRKEIVWSVVECGRDSGVLFERTYVGYSYKMMKPNQIGNAITVGPYVTLARNAVPDAGFSALNSMTINEWLQTQGFASLTGLQ	>GUT_GENOME096436_00207 MPMPSSAASHASTSSGELAHTQAAGASPTATRQTQASAQPGQTKKVGLIGLVGIVISAMVGGGIFNLPQNMSADASAGGQIIAWVITGIGMWFIANTFRILSAARPDMKDGLYAYAYHGFGKYVGFLISYGYWLCNCFSLVAYGVLIMSTLDLFFPGKFTGGNNLASIIGGSLILWIMVLLALRGAKSGAFLNLIGTVCKIAPVLVFIVAMMTVFKFSQFVIGFWGVSQSGVPLHFEFGNVMKQVSSTMLVTLWLFLGIEGAVVISGEARSQKDVSKATTIGYLTVLIVYVLVSLLPLGVDGYRDIGAMQNPSMAVLMAQKVGQWGSDLVNVGIIISVLSAWLVWMIMLGQMPMYAARDGIFPESFAKQNKHGAP…
MGYG-HGUT-00555	GUT_GENOME016509	GUT_GENOME188062	pyruvoyl	2/3	d__Bacteria;p__Firmicutes_A;c__Clostridia;o__Lachnospirales;f__Cellulosilyticaceae;g__Cellulosilyticum;s__Cellulosilyticum sp900556665	p__Firmicutes_A; c__Clostridia; o__Lachnospirales; f__Cellulosilyticaceae; g__Cellulosilyticum	>GUT_GENOME188062_02335 MKPGEIGNALTCAPYVTLARDAVPSEGFPSLNRISLSQWLDDMNFDSLVNPSKK	>GUT_GENOME188062_02334 MNDNKKLGVIALAGVVISAMLGGGVYNLPQNMAQSASAGAILISWIITGIGIWFIANTFRILAAARPDATTGIYTYGELGFGKFTGFLMAWGYWICNSFANVGYAVLLMDSLNYFFPPYFKGGNNWLSIACGSLVLWIIFFIVLAGVKQASALNVIGTIGKLLFSFRFSTFFTDFWGLKTVAKVHDTNLGGILPQVKSTMLVTLWVFTGIEGAVVVSGRAKSQKDVSKATFLGFITCLLIYTLLLPLGVYSQGEISKMAPPSTAAVLMDLIGNWGSVIMNLGVIIAILSSWLIWTVMLSELPFAAAQSGTFPKIFAKENKNESPSFSLLASTIIMQIILILVHFAGNAWNMMLSITSVMALPCYLVSTLYLFKIT…
Clostridium butyricum	GUT_GENOME000046	GUT_GENOME171387	pyruvoyl	1/72	d__Bacteria;p__Firmicutes_A;c__Clostridia;o__Clostridiales;f__Clostridiaceae;g__Clostridium;s__Clostridium butyricum	p__Firmicutes_A; c__Clostridia; o__Clostridiales; f__Clostridiaceae; g__Clostridium	>GUT_GENOME171387_02029 MNKNLEANRNRTLSEGIHKNIKVRAPKIDKTAISPYDRYCDGYGMPGAYGNGYVSVLKVSVGTVKKTDDILLDGIVSYDRAEINDAYVGQINMLTASSFCGVAGQVWGHDLATHDSIANDEIKPLYELKQFDGTPLKVYDAKPLLDAGIELFGTEKNRRFTTAPGAHVICANKSATAYRPKENRPLKEGEAYGVWSFIALSLSNDRDHCADLFIEDAGLWTKNDNPEDLKKFLEDHRKAVTWSVVECGRDSHVVFERTYIGFAYVIMKPGEIGNALTCAPYVTLARDAVPSEGFPSLNRISLSQWLDDMNFDSLVNPSKK	>GUT_GENOME171387_02030 MNDNKKLGVIALAGVVISAMLGGGVYNLPQNMAQSASAGAILISWIITGIGIWFIANTFRILAAARPDATTGIYTYGELGFGKFTGFLMAWGYWICNSFANVGYAVLLMDSLNYFFPPYFKGGNNWLSIACGSLVLWIIFFIVLAGVKQASALNVIGTIGKLLPLAIFLLVLLFSFRFSTFFTDFWGLKTVAKVHDTNLGGILPQVKSTMLVTLWVFTGIEGAVVVSGRAKSQKDVSKATFLGFITCLLIYTLLSLLPLGVYSQGEISKMAPPSTAAVLMDLIGNWGSVIMNLGVIIAILSSWLIWTVMLSELPFAAAQSGTFPKIFAKENKNESPSFSLLASTIIMQIILILVHFAGNAWNMMLSITSVMALPC…
Clostridium baratii	GUT_GENOME000248	GUT_GENOME000248	pyruvoyl	11/12	d__Bacteria;p__Firmicutes_A;c__Clostridia;o__Clostridiales;f__Clostridiaceae;g__Clostridium;s__Clostridium baratii	p__Firmicutes_A; c__Clostridia; o__Clostridiales; f__Clostridiaceae; g__Clostridium	>GUT_GENOME000248_00918 MNKNLEEKRNRTIGVGLRKVRKVRAPKVDKTAISPYDRYCDGYGMPGAYGNGYVSVLTVSVGTVKKTDDFLLDGIVSYDRAEINDAYVGQINMLTASSFCGIAGQVWGHDLAAHESIANDEIKPLFEAKQYDGTPLKVYDAKPLLEAGIELFGTEKERRFTTAPGAHVICANKSVTSYRPKEDRPLKDGEAYGVWSFIAISLSNDRDHCADLFIEDAGLWTKNDNEEDLLKFLEEHRKSVVWSVVECGKDSHVLFERTYVGFAYTIMKPGEIGNALTCAPYVTLARDAVPSTGFPSLNNITLPEWLDEMGFKPLTECIKK	>GUT_GENOME000248_00917 MADKSSNASSDNKKKLGVVALAGVVISAMLGGGVYNLPQNMSQNASAGAILIAWVITGIGMWFIANTFRILAAARPDATTGIYAYGELGFGKFTGFLMAWGYWICNSFANVGYAVLLMDSLNYFFPGYFKGGNNWLSIACGSLVLWVIYFVVLSGVKQASFLNIIGTIGKLVPLAIFLLILVVSFKASLFFTDFWGLKTVASVHDSALGGLLPQIKSTMLVTLWVFTGIEGAVVVSGRAKSQKDVGKATFLGFLTCLLLYTALSLLPLGVFPQGEVSTMAPPSTAAVLMGVIGKWGSIIMNVGVIIAILSSWLIWTVMLSELPFAAAKDGTFPKIFRKENKNESPSFSLLASTIVMQIILIFVHFAGNAWNMMLS…
Clostridium perfringens	GUT_GENOME142391	GUT_GENOME142391	pyruvoyl	152/191	d__Bacteria;p__Firmicutes_A;c__Clostridia;o__Clostridiales;f__Clostridiaceae;g__Clostridium_P;s__Clostridium_P perfringens	p__Firmicutes_A; c__Clostridia; o__Clostridiales; f__Clostridiaceae; g__Clostridium_P	>GUT_GENOME142391_00434 MNKNLEANRNRTLSEGIHKNIKVRAPKIDKTAISPYDRYCDGYGMPGAYGNGYVSVLKVSVGTVKKTDDILLDGIVSYDRAEINDAYVGQINMLTASSFCGVAGQVWGHDLATHDSIANDEIKPLYELKQFDGTPLKVYDAKPLLEAGIELFGTEKNRRFTTAPGAHVICANKSATAYRPKENRPLKEGEAYGVWSFIALSLSNDRDHCADLFIEDAGLWTKNDNPEDLKKFLEDHRKAVTWSVVECGRDSHVVFERTYIGFAYVIMKPGEIGNALTCAPYVTLARDAVPSEGFPSLNRISLSQWLDDMNFDSLVNPSKK	>GUT_GENOME142391_00433 MNDNKKLGVIALAGVVISAMLGGGVYNLPQNMAQSASAGAILISWIITGIGIWFIANTFRILAAARPDATTGIYTYGELGFGKFTGFLMAWGYWICNSFANVGYAVLLMDSLNYFFPPYFKGGNNWLSIACGSLVLWIIFFIVLAGVKQASALNVIGTIGKLLPLAIFLLVLLFSFRFSTFFTDFWGLKTVAKVHDTNLGGILPQVKSTMLVTLWVFTGIEGAVVVSGRAKSQKDVSKATFLGFITCLLIYTLLSLLPLGVYSQGEISKMAPPSTAAVLMDLIGNWGSVIMNLGVIIAILSSWLIWTVMLSELPFAAAQSGTFPKIFAKENKNESPSFSLLASTIIMQIILILVHFAGNAWNMMLSITSVMALPC…
MGYG-HGUT-00767	GUT_GENOME027519	GUT_GENOME027519	pyruvoyl	1/1	d__Bacteria;p__Actinobacteriota;c__Coriobacteriia;o__Coriobacteriales;f__Eggerthellaceae;g__Paraeggerthella;s__Paraeggerthella hongkongensis	p__Actinobacteriota; c__Coriobacteriia; o__Coriobacteriales; f__Eggerthellaceae; g__MGYG-HGUT-00767	>GUT_GENOME027519_00703 MKNIEERRNRTIARTPDLHATMRAPHIDKTAISPYDDYCDGYGMPGAYGNGYVSVLKVSAGTVEKTNDMLIDGIVTYDKAETADAYVGQINMLTASSFCGMAGQVWGYDLARHDDIASGASTPLFTEKQFDGSELKVFDAQPLLNAGIELFGTAENRRYHPIPGAHTICANKGITAYRPKEDRPLKEGEAYGVWSFIAISLSADRDFAADLFIEDAGVWTENDNEQDMLAYLEQHRKEIVWSVVECGRDSSVLFDRTYVSFAYRMMKPNEIGNAITVGPYVTLARNAVPATGFASLNSLHLSDWLKQMDFEPLTDLAN	>GUT_GENOME027519_00702 MADNTAPGSNGSGAPAQDSSKKVGLIGLVGIVISAMIGGGIYNLPQNMAQDASAGAIIIAWVVTGIGIWFIANTFRILSAARPELTNGLYTYAEKGFGKLIGFFVAYGYWICNCFALVAYSVLVMATLNYFVPDFAGGNNIPSIIGGSVITWAMYLLALQGAKQTSFLNIIGTIGKLLPVAIFILAVATVFKFSVFMEGFWGMKGGIDLSFTWDNVMPQVQATMLVTLWLFLGIEGAVVVSGKAKSQTAVRKATTIGFLVTLLLYIIVSLLPLGVYSQADIGNMADPSMAAIMLDKFGKWGEILINAGVIISVLSSWLVWMLMLGEMPLAASKSGIFPKAFVKENKKGSPSTSLLWTTIVVQIVLIISYFIGNNA…
MGYG-HGUT-01207	GUT_GENOME092436	GUT_GENOME092436	pyruvoyl	2/2	d__Bacteria;p__Actinobacteriota;c__Coriobacteriia;o__Coriobacteriales;f__Eggerthellaceae;g__Eggerthella;s__Eggerthella sinensis	p__Actinobacteriota; c__Coriobacteriia; o__Coriobacteriales; f__Eggerthellaceae; g__Eggerthella	>GUT_GENOME092436_00659 MKNVEERRNRSIARESDFHATMRAPHIDKTAISPYDDYCDGYGMPGAYGNGYVSVLKVSAGVVEKTNDALVDRIVTYDKAEAADAYVGQINMLTASSFCGMAGQVWGYDVARHDDVDNGKSKPLFTAKQWNDRELKVFDAQPLLNAGVELFGTEDNRRYHPIPGAHTICANKGVVAYRPKTDRPLKDGEGYGVWSFIAISLSADRDFAADLFIEDAGVWTENDNEEDMIKFLEDHRKAIVWSVVECGRDQNVVYDRTYVGFAHRMMKPGEIGNAITVGPYVTLARNAVPSTGFDSLNDLHLTDWLKEMDFEPLTNLD	>GUT_GENOME092436_00660 MADKTASGSGGTSAQDSSKKVGLIGLVGIVISAMIGGGIYNLPQNMAADASAGAIIIAWVVTGIGIWFIANTFRILSAARPELTNGLYTYAEKGFGKLIGFFVAYGYWICNCFALVAYSVLVMATLNYFVPDFSGGNNIPSIIGGSIITWIMYLLALRGAKSTSFLNIIGTIGKLLPVIIFILAVATVFKFSVFMEGFWGIKDGIDLTLNFDNVMPQVSSTMLVTLWLFLGIEGAVVVSGKAKSQAAVRKATTIGFLVTLALYIIVSLLPLGVYSQAEIGNMADPSMAAIMLKSFGSWGEIMVNAGVIISVLSSWLVWMLMLGEMPLAASKSGIFPKMFTKENKQGSPSTSLLWTTIVIQVVLIASFFIGSNAWT…
Gordonibacter urolithinfaciens	GUT_GENOME141441	GUT_GENOME141441	pyruvoyl	7/8	d__Bacteria;p__Actinobacteriota;c__Coriobacteriia;o__Coriobacteriales;f__Eggerthellaceae;g__Gordonibacter;s__Gordonibacter urolithinfaciens	p__Actinobacteriota; c__Coriobacteriia; o__Coriobacteriales; f__Eggerthellaceae; g__Gordonibacter	>GUT_GENOME141441_00927 LKNIEERRNRTIAREANYHASMRAPHIDKTAISPYDDYCDGYGMPGAYGNGYVSVLKVSAGTVEKTNDALIDTIVTYDKAETADAYIGQINMLTASSFCGMAGQVWGYDLARHDDITSGKSQPLFTEKQFDGSELKVFDAAPLLNAGVELFGTENNRRYHPIPGAHTICANKGVTAYRPKEDRPLKAGEAYGIWSFIAISLSADRDFSADLFIEDAGVWTENDNEDDMMAFLEQHRKEIVWSVVECGRDSNVLFDRTYVGFAHRMMKPGEIGNAITVGPYVTLARNAVPTTGFTSLNDLNLSDWLKEMDFESLTNLAK	>GUT_GENOME141441_00928 MADNTSTGSSGSAAKASDSSKKVGLIGLVGIVISAMIGGGIYNLPQNMAADASAGAIIIAWVVTGIGIWFIANTFRILSAARPELTNGLYTYAEKGFGKLIGFFVAYGYWICNCFALVAYSVLVMATLDYFVPDFSGGNNIPSIIGGSIITWIMYLLALQGAKSTSFLNIIGTIGKLLPVAIFIIAVATVFKFSVFMEGFWGMKGTIDLTFSWDNVMPQVQATMLVTLWLFLGIEGAVVVSGKAKSQAAVRKATTIGFLVTLALYIIVSLLPLGVYSQADVGAMADPSMAAIMLDKFGKWGEILVNAGVIVSVLSSWLVWMLMLGEMPLAASKSGIFPKAFVKENKKGSPSTALLWTTIIVQIVLVISFFIGSNA…
Gordonibacter massiliensis	GUT_GENOME142593	GUT_GENOME142593	pyruvoyl	1/1	d__Bacteria;p__Actinobacteriota;c__Coriobacteriia;o__Coriobacteriales;f__Eggerthellaceae;g__Gordonibacter;s__Gordonibacter massiliensis	p__Actinobacteriota; c__Coriobacteriia; o__Coriobacteriales; f__Eggerthellaceae; g__Gordonibacter	>GUT_GENOME142593_02756 MKNIEERRNRTIAREADYHASMRAPHIDKTAISPYDDYSDGYGMPGAYGNGYVSVLKVSAGTVEKTSDGLIDRIVTYDKAETADAYIGQINMLTASSFCGMAGQVWGYDLARHDDITSGKSKPLFTEKQFDGSKLKVFDAAPLLDAGIELFGTANNRRYHPIPGAHTICANKGVTAYRPKKDRALKDGEGYGVWSFIAISLSADRDFAADLFIEDAGIWTKNDNEKDMVAFLEQHRKEIVWSVVECGRDSNVLFDRTYVGFAHRMMKPGEIGNAITVGPYITLARNAVPVTGFNSLNDMNLSDWLKEMDFKSLTKLSK	>GUT_GENOME142593_02755 MADKTTSSSSGAPAKAQDSTKKVGLIGLVGIVISAMIGGGIYSLPQNMAQDASAGAIIIAWVVTGIGIWFIANTFRILSAARPELTNGLYTYAEKGFGKLIGFFVAYGYWICNCFALVAYSVLVMATLNYFVPDFTGGNNIPSIIGGSIITWVMYLLALQGAKQTSFLNIIGTIGKLLPVAIFILAVATVFKLSVFMEGFWGMHGTIDLSFTWDNVMPQVQATMLVTLWLFLGIEGAVVVSGKAKSQAAVRKATTIGFLVTLALYIIVSLLPLGVYSQADIGNMANPSMAAIMLDKFGKWGEIMVNAGVIISVLSSWLVWMLMLGEMPLAASKSGIFPKAFTKENKKGSPSTSLLWTTIVVQVVLIISFFIGSNA…
Rubneribacter badeniensis	GUT_GENOME143139	GUT_GENOME143139	pyruvoyl	1/6	d__Bacteria;p__Actinobacteriota;c__Coriobacteriia;o__Coriobacteriales;f__Eggerthellaceae;g__Rubneribacter;s__Rubneribacter badeniensis	p__Actinobacteriota; c__Coriobacteriia; o__Coriobacteriales; f__Eggerthellaceae; g__Rubneribacter	>GUT_GENOME143139_02366 MKNLEKRRNRTIARAQNRHAGMRAPHIDKTAISPYDYYCDGYGMPGAYGNGYVSVLKVSAGTVEKTNDLLIDGIVTYDKAETADAYIGQINMLTASSFCGMAGQVWGYDLARHDGIASGKSKPLFTERQFDGSALEVFDAAPLLNAGVELFGTAEDRRFHPLPGAHVICANKGVTAYRPKEDRPLRPEEGEGYGVWSFIAISLSADRDFAADLFIEDAGVWTENDSEKDMLAFLEQHRREIVWSVIECGRDSNVLFERTYVGYAHRMMKPNEIGDAITVGPYVTLARNAVPATGFASLNDLQLSDWLKQMDFEPLTDLSK	>GUT_GENOME143139_02302 VGIVISAMIGGGIYNLPQNMAADASAGAIIIAWVITGVGIWFIANTFRILSAARPELTNGLYTYAEKGFGKLIGFFVAYGYWICNCFALVAYAVLVMSTLNYFVPDFAGGNNIPSIIGGSVITWIMYALALRGAKSTSFLNIIGTIGKLLPVAIFILAVAIVFKLSVFLEGFWGMNGTVDLSLSFDNVMPQVQATMLVTLWLFLGIEGAVVVSGKAKSQAAVRKATTIGFLVTLALYIVVSLLPLGVYSQEEIGNLADPSMAAIMLDKFGSWGEIMVNVGVIVSVLSSWLVWMLMLGEMPLAASNSGIFPKAFAKENKQGSPSTALLWTTIIIQAVLVASFFIGSDAWTTMISITSVMALPCYLFCTLFLFKIAY…
MGYG-HGUT-02442	GUT_GENOME143140	GUT_GENOME143140	pyruvoyl	1/1	d__Bacteria;p__Actinobacteriota;c__Coriobacteriia;o__Coriobacteriales;f__Eggerthellaceae;g__Gordonibacter;s__Gordonibacter sp003339845	p__Actinobacteriota; c__Coriobacteriia; o__Coriobacteriales; f__Eggerthellaceae; g__Gordonibacter	>GUT_GENOME143140_02261 MKNIEERRNRTIAREANYHASMRAPHIDKTAISPYDDYSDGYGMPGAYGNGYVSVLKVSAGTVEKTSDGLIDRIVTYDKAETADAYIGQINMLTASSFCGMAGQVWGYDLARHDDIASGKSKPLFTEKQFDGSKLKVFDAAPLLNAGIELFGTADNRRYHPIPGAHTICANKGVTAYRPKKDRALKDGEGYGVWSFIAISLSADRDFAADLFIEDAGIWTKNDNEKDMVAFLEQHRKEIVWSVVECGRDSNVLFDRTYVGFAHRMMKPGEIGNAITVGPYITLARNAVPTTGFDSLNNMNLSDWLKEMDFKSLTRLSK	>GUT_GENOME143140_02260 MADKTTSSSSAASAKAQDSTKKVGLIGLVGIVISAMIGGGIYSLPQNMAQDASAGAIIIAWVVTGIGIWFIANTFRILSAARPELTNGLYTYAEKGFGKLIGFFVAYGYWICNCFALVAYSVLVMATLNYFVPDFTGGNNIPSIIGGSIITWVMYLLALQGAKQTSFLNIIGTIGKLLPVAIFILAVATVFKLSVFMEGFWGMHGTIDLSFTWDNVMPQVQATMLVTLWLFLGIEGAVVVSGKAKSQAAVRKATTIGFLVTLALYIIVSLLPLGVYSQADIGTMANPSMAAIMLDKFGKWGEIMVNAGVIISVLSSWLVWMLMLGEMPLAASKSGIFPKAFTKENKKGSPSTSLLWTTIVVQAVLLISFFIGSNA…
MGYG-HGUT-02451	GUT_GENOME143192	GUT_GENOME143192	pyruvoyl	4/4	d__Bacteria;p__Actinobacteriota;c__Coriobacteriia;o__Coriobacteriales;f__Eggerthellaceae;g__Paraeggerthella;s__Paraeggerthella hongkongensis_A	p__Actinobacteriota; c__Coriobacteriia; o__Coriobacteriales; f__Eggerthellaceae; g__Eggerthella	>GUT_GENOME143192_00926 MKNIEERRNRTIARTPNLHATMRAPHIDKTAISPYDDYCDGYGMPGAYGNGYVSVLKVSAGTVEKTNDMLIDGIVTYDKAETADAYVGQINMLTASSFCGMAGQVWGYDLARHDDIASGASTPLFTEKQFDGSELKVFDAQPLLNAGIELFGTAENRRYHPIPGAHTICANKGITAYRPKEDRPLKEGEAYGVWSFIAISLSADRDFAADLFIEDAGVWTENDNEQDMLAYLEQHRKEIVWSVVECGRDSSVLFDRTYVSFAYRMMKPNEIGNAITVGPYVTLARNAVPATGFASLNSLHLSDWLKQMDFEPLTDLAN	>GUT_GENOME143192_00925 MADNTAPGSNGSSAPAQDSSKKVGLIGLVGIVISAMIGGGIYNLPQNMAQDASAGAIIIAWVVTGIGIWFIANTFRILSAARPELTNGLYTYAEKGFGKLIGFFVAYGYWICNCFALVAYSVLVMATLNYFVPDFAGGNNIPSIIGGSIITWAMYLLALQGAKQTSFLNIIGTIGKLLPVAVFILAVATVFKLSVFMEGFWGMKGGIDLSFTWDNVMPQVQATMLVTLWLFLGIEGAVVVSGKAKSQTAVRKATTIGFLVTLLLYVIVSLLPLGVYSQADIGNMADPSMAAIMLDKFGKWGEILINAGVIISVLSSWLVWMLMLGEMPLAASKSGIFPKAFVKENKKGSPSTSLLWTTIVVQIVLIVSYFIGNNA…
Gordonibacter pamelaeae	GUT_GENOME143632	GUT_GENOME143632	pyruvoyl	6/7	d__Bacteria;p__Actinobacteriota;c__Coriobacteriia;o__Coriobacteriales;f__Eggerthellaceae;g__Gordonibacter;s__Gordonibacter pamelaeae	p__Actinobacteriota; c__Coriobacteriia; o__Coriobacteriales; f__Eggerthellaceae; g__Gordonibacter	>GUT_GENOME143632_01912 MKNIEERRNRTIAREANYHASMRAPHIDKTAISPYDDYCDGYGMPGAYGNGYVSVLKVSAGTVEKTNDALIDTIVTYDKAETADAYIGQINMLTASSFCGMAGQVWGYDLARHDDITSGKSQPLFTEKQFDGSELKVFDAAPLLDAGIELFGTENNRRYHPIPGAHTICANKGVTAYRPKEDRPLKAGEAYGIWSFIAISLSADRDFSADLFIEDAGVWTENDNEDDMMAFLEQHRKEIVWSVVECGRDSNVLFDRTYVGFAHRMMKPGEIGNAITVGPYVTLARNAVPTTGFTSLNDLNLSDWLKEMDFESLTNLAK	>GUT_GENOME143632_01911 MADNTSTGSSGSAAKASDSSKKVGLIGLVGIVISAMIGGGIYNLPQNMAADASAGAIIIAWVVTGIGIWFIANTFRILSAARPELTNGLYTYAEKGFGKLIGFFVAYGYWICNCFALVAYSVLVMATLNYFVPDFSGGNNIPSIIGGSIITWIMYLLALQGAKSTSFLNIIGTIGKLLPVAIFIIAVATVFKFSVFMEGFWGMKGAVDLTFSWDNVMPQVQATMLVTLWLFLGIEGAVVVSGKAKSQAAVRKATTIGFLVTLALYIIVSLLPLGVYSQADVGAMADPSMAAIMLDKFGKWGEILVNAGVIVSVLSSWLVWMLMLGEMPLAASKSGIFPKAFVKENKKGSPSTALLWTTIIVQIVLVVSFFIGSNA…
Eggerthella lenta	GUT_GENOME147673	GUT_GENOME147673	pyruvoyl	240/294	d__Bacteria;p__Actinobacteriota;c__Coriobacteriia;o__Coriobacteriales;f__Eggerthellaceae;g__Eggerthella;s__Eggerthella lenta	p__Actinobacteriota; c__Coriobacteriia; o__Coriobacteriales; f__Eggerthellaceae; g__Eggerthella	>GUT_GENOME147673_00959 MKNVEERRNRTIAREANHHATMRAPHIDKTAISPYDDYCDGYGMPGAYGNGYVSVLKVSAGTVEKTNDELVDRIVTYDKAEAADAYVGQINMLTASSFCGMAGQVWGYDLARHDSVDNGKSKPLFTEKQWNGRELEVYDAAPLLSAGVELFGTEQNRRYHPIPGAHTICANKGVVAYRPKTDRPLKEGEGYGVWSFIAISLSADRDFAADLFIEDAGVWTENDNEEDMIAFLEQHRKAIVWSVVECGRDQNVLFDRTYVGFAHRMMKPGEIGNAITVGPYVTLARNAVPATGFASLNNLHLSDWLKQMDFEPLTDIA	>GUT_GENOME147673_00958 MADKTASGSGGSSAQDSSKKVGLIGLVGIVISAMIGGGIYNLPQNMAADASAGAIIIAWVVTGIGIWFIANTFRILSAARPELTNGLYTYAEKGFGKLIGFFVAYGYWICNCFALVAYSVLVMATLNYFVPDFTGGNNIPSIIGGSIITWIMYLLALRGAKSTSFLNIIGTIGKLLPVFIFILAVATVFKFSVFMEGFWGMKDGVALTLDFSNVMPQVSSTMLVTLWLFLGIEGAVVVSGKAKSQAAVRKATTIGFLVTLALYIVVSLLPLGVYSQAEVGSMADPSMAAIMLKSFGKWGEIMVNAGVIVSVLSSWLVWMLMLGEMPLAASKSGIFPKMFVKENKNGSPSTSLLWTTIVVQVVLIISFFIGNNAWT…
Citrobacter pasteurii	GUT_GENOME000595	GUT_GENOME142571	PLP	6/7	d__Bacteria;p__Proteobacteria;c__Gammaproteobacteria;o__Enterobacterales;f__Enterobacteriaceae;g__Citrobacter;s__Citrobacter youngae	p__Proteobacteria; c__Gammaproteobacteria; o__Enterobacterales; f__Enterobacteriaceae; g__Citrobacter	>GUT_GENOME142571_04188 MTLSIVEQNKLDAFWSYCVKNQYFNIGYPESADFDYTILERFMRFSINNCGDWGEYCNYLLNSFDFEKEVMEYFASIFKIPFEESWGYVTNGGTEGNMFGCYLGRELFPEGTLYYSKDTHYSVAKIVKLLRIKSSLVESQPNGEMDYDDLIRKIQRDNEEHPIIFANIGTTVRGAIDNIAEIQQRIGQLGIKRDDYYLHADAALSGMILPFVNDPQPFNFADGIDSIGVSGHKMIGSPIPCGIVVAKRKNVDRISVEIDYISAHDKTISGSRNGHTPLMMWEAIRSHSWSDWQRRIEHSLNMAQYAVDRLQAAGIDAWRNKNSITVVFPCPSEAVWKKHCLATSGDIAHLITTAHHLDSSKIDELIDDVIADLNQ…	>GUT_GENOME142571_04187 MDKCCAKTNQMGLLALTMMTASNMMGSGVFMLPATLARIGSISVWGWGLAFLAIAALALIFCKMSELFPRNGGIIASITASFGPFIGLQMTLFYWLSTWIGNCALLLAGVGYLSFFFPVLHNPLYGTTACIVLLWCSVLWGLRGAKRVGYMQMFTGSCMVLVILSIGVMGWGHFDVARYQAAWNLSGVSDHQAIINAATISLWGFLGIESASVSFSQVKNPRRTIPLATLLGLGLAGLCYASSTNVMMGLLPHDVLMNSSSPFADSAKAMWGSTVGAIISAMVVIACLGAMPGWQILQTEVPRAAAEDNLLPAFFARTNRHGVPWCGLIFTAALMTALLLFTLSPNLQNQFQSVITLAISASLLPYAFAAVSLPV…
Raoultella ornithinolytica	GUT_GENOME141809	GUT_GENOME141809	PLP	17/27	d__Bacteria;p__Proteobacteria;c__Gammaproteobacteria;o__Enterobacterales;f__Enterobacteriaceae;g__Raoultella;s__Raoultella ornithinolytica	p__Proteobacteria; c__Gammaproteobacteria; o__Enterobacterales; f__Enterobacteriaceae; g__Raoultella	>GUT_GENOME141809_04848 MTLSISDQNKLDSFWSYCVKNQYFNIGYPESADFDYTILERFMRFSINNCGDWGEYCNYLLNSFDFEKEVMEYFAQLFKIPFEESWGYVTNGGTEGNMFGCYLGREIFPNGTLYYSKDTHYSVAKIVKLLRIKSTLVESQPNGEMDYADLIKKIKRDNEKHPIIFANIGTTVRGAIDNIAIIQQSISELGIERKDYYLHADAALSGMILPFVDNPQPFNFADGIDSIGVSGHKMIGSPIPCGIVVAKKKNVDRISVEIDYISAHDKTISGSRNGHTPLMMWEAIRSHSWEEWRRRIERSLNMAQYAVDRFQSAGIDAWRNKNSITVVFPCPSEAVWKKHCLATSGDIAHLIATAHHLDSSKIDALIDDVIADLKK…	>GUT_GENOME141809_04847 MGTVSSGSAHKMGVIALTLVTASNMMGSGVFMLPTNLAGIGSISIWGWVFTIIGVIALALVFAKTSLITPRTGGIVAYASDAFGPFIGFQTTICYWISAWVGNVALLVAGVGYLSFFFPELKNPVYGCIAAIIILWAFVFLASFGARVAGRAQSFTATCGLVVILGVGLVGWFWFNPEMYSEVYNATGRSNSSAIISASSIALWGFLGIESAVVSTGQVENPERTVPRATVMGLLIASVCYVGSCTVIMGLVPHHVLITSAAPFADAARYMFGNMAGNIASALSIIACFGSISGWLILQSEGPRAGAQQGLFPKFFSDTNKQDVPMKSLIFTGILMSIVLLLTASPNLAKQFEVIILMSVFASLLPYMYALISLP…
Salmonella enterica	GUT_GENOME142031	GUT_GENOME140386	PLP	4/473	d__Bacteria;p__Proteobacteria;c__Gammaproteobacteria;o__Enterobacterales;f__Enterobacteriaceae;g__Salmonella;s__Salmonella enterica	p__Proteobacteria; c__Gammaproteobacteria; o__Enterobacterales; f__Enterobacteriaceae; g__Salmonella	>GUT_GENOME140386_00369 MSLSLRDQEKLNEFYNFCKENKYHVIAYPDAADLDVSDLDRFNEFVFNNYGDWAEWSNYILNTFQFEKEVIEWFAKLLRINFADCWGYVTNGGTEGNMYGCLLGRECFPNGKLYYSKQTHYSVAKIVSMLRIDGRVVQDQENGEIDYDDLIKKIKENNDPHPIIFANIGTTVTAAVDDITIIQKKMSEAGYSREDYYIHSDAALSGMIIPFCDEPQSFDFADGADSVAISGHKVIGTKIPSGVVLAKKENVAMITHEIEYIAAHDKTITGSRNGHTPLMFWKGIKQYSMDEHKERIQRCLHYAQYAVDKFNNYGIKAWRNKNSTTVVFPKPSLDVIKKWYLCTQGPWAHLVICGHHKDTMQIDAVIRDVVADTKK	>GUT_GENOME140386_00368 MKDLDSNKMGLFALILVTASNMMGSGVFLLPTNMGKIGPVSVWGWAATIIGCACLALVFVKTNFLNPKVGGIVAFANDAFGDFVGFQTGLCYWFMSWIGNVGVLVAGVAYLSYFFPILKDPTYSAILCIVFLWGFIALASLGAKVAGSTQSFTAICMLIVVLGVGIFGWFWFRPEVYGEVYNATGDSDGSAIMSAASIALWGFLGIEGAVVACGQVKNPERNVPIATVVGLLIAATCYVSSCVVIMGLVPHNLLANSPAPFADAAKYMLGDWAGNIVSALSVIACLGTMCGWLILQSEGPRAAANAGIFPKFFGETNKNDVPMKSLVFTGILMTIVFFMTMSPNASEQFKILILMSVYACLVPYIYAVIALPITM…
Morganella morganii	GUT_GENOME145980	GUT_GENOME145980	PLP	35/38	d__Bacteria;p__Proteobacteria;c__Gammaproteobacteria;o__Enterobacterales;f__Enterobacteriaceae;g__Morganella;s__Morganella morganii	p__Proteobacteria; c__Gammaproteobacteria; o__Enterobacterales; f__Enterobacteriaceae; g__Morganella	>GUT_GENOME145980_00520 MTLSINDQNKLDAFWAYCVKNQYFNIGYPESADFDYTNLERFLRFSINNCGDWGEYCNYLLNSFDFEKEVMEYFADLFKIPFEQSWGYVTNGGTEGNMFGCYLGREIFPDGTLYYSKDTHYSVAKIVKLLRIKSQVVESLPNGEIDYDDLMKKIADDKEAHPIIFANIGTTVRGAIDDIAEIQKRLKAAGIKREDYYLHADAALSGMILPFVDDAQPFTFADGIDSIGVSGHKMIGSPIPCGIVVAKKENVDRISVEIDYISAHDKTITGSRNGHTPLMLWEAIRSHSTEEWKRRITRSLDMAQYAVDRMQKAGINAWRNKNSITVVFPCPSERVWREHCLATSGDVAHLITTAHHLDTAQIDKLIDDVIADFNL…	>GUT_GENOME145980_00519 MVPNGKSTHRMGLTALIIMTASNMMGSGVFMLPSSLAHIGSIALWGGLLTFCGVLALALVFAKTGEISPCKGGVIANIGRTFGQYIGLQTSLFYWLSTWIGNCALLISGVGYLSYFFPQLHTPLYAAITAIIILWAFVLLGLQGAKVVGYAQIFTGLCMLTVILSISIFGWTSFDYTRYITSFNVTQTSNTDAIFAAAAISLWGYLGIESASVSSAQVTNPHRNIPLATIIGLVIAAACYLSSTNVMMGILPHEQLVNSTAPFADTARYLWGEHAGQIISALAIIACFGALPGWQILQTEVPRSAAEEGTFPRFFADVNRHGVPYKGLICTAGMMSAVLLLTISPSLEQQFRNIIILAVSASLIPYAFAVISLPI…
Morganella morganii A	GUT_GENOME145981	GUT_GENOME145981	PLP	1/1	d__Bacteria;p__Proteobacteria;c__Gammaproteobacteria;o__Enterobacterales;f__Enterobacteriaceae;g__Morganella;s__Morganella morganii_A	p__Proteobacteria; c__Gammaproteobacteria; o__Enterobacterales; f__Enterobacteriaceae; g__Morganella	>GUT_GENOME145981_02057 MTLSINDQNKLDAFWAYCVKNQYFNIGYPESADFDYTNLERFLRFSINNCGDWGEYCNYLLNSFDFEKEVMEYFADLFKIPFEQSWGYVTNGGTEGNMFGCYLGREIFPDGTLYYSKDTHYSVAKIVKLLRIKSQVVESQPNGEIDYDDLMKKIADDKEAHPIIFANIGTTVRGAIDDIAEIQKRLKAAGIKREDYYLHADAALSGMILPFVDDAQPFTFADGIDSIGVSGHKMIGSPIPCGIVVAKKENVDRISVEIDYISAHDKTITGSRNGHTPLMLWEAIRSHSTEEWKRRITRSLDMAQYAVDRMQKAGINAWRNKNSITVVFPCPSERVWKEHCLATSGDVAHLITTAHHLDTVEIDKLIDDVIADFNL…	>GUT_GENOME145981_02056 MGNMSASSAHKMGVVALTLVTASNMMGSGVFMLPTNLAGVGYISLWGWLFTIIGVIALALVFAKTSLITPRNGGIVAYASDAFGPFIGFQTTVCYWISAWVGNVALLVAGVGYLSYFFPELKNPAIGSIVAIAILWGFVVLASFGARVAGRAQSFTASCMLVVVLGVGVIGWFWFDPQMFSQVYNGTGKSDTTAIITAASIALWGFLGVESAVVSSGQVDKPEYTVPRATVYGLLIASVCYVGSCTVIMGLVPHEELVNSAAPFADAARYMFGETAGTVASILSIIACFGSISGWLILQSEGPRAGADQGLFPKFFSDVNKNDVPMKSLIFTGVLMSLVLLMTASPNLAKQFEIVILMSVFASLLPYMYALISLP…
Morganella morganii B	GUT_GENOME007005	GUT_GENOME007005	PLP	3/3	d__Bacteria;p__Proteobacteria;c__Gammaproteobacteria;o__Enterobacterales;f__Enterobacteriaceae;g__Morganella;s__Morganella morganii_B	p__Proteobacteria; c__Gammaproteobacteria; o__Enterobacterales; f__Enterobacteriaceae; g__Morganella	>GUT_GENOME007005_03058 MTLSINDQNKLDAFWAYCVKNQYFNIGYPESADFDYTNLERFLRFSINNCGDWGEYCNYLLNSFDFEKEVMEYFADLFKIPFEQSWGYVTNGGTEGNMFGCYLGREIFPDGTLYYSKDTHYSVAKIVKLLRIKSQVVESLPNGEIDYDDLMKKIADDKEAHPIIFANIGTTVRGAIDDIAEIQKRLKAAGIKREDYYLHADAALSGMILPFVDDAQPFTFADGIDSIGVSGHKMIGSPIPCGIVVAKKENVDRISVEIDYISAHDKTITGSRNGHTPLMLWEAIRSHSTEEWKRRITRSLDMAQYAVDRMQKAGINAWRNKNSITVVFPCPSERVWREHCLATSGDVAHLITTAHHLDTVEIDKLIDDVIADFNL…	>GUT_GENOME007005_03059 MGNMSASSAHKMGVVALTLVTASNMMGSGVFMLPTNLAGVGYISLWGWLFTIIGVIALALVFAKTSLITPRNGGIVAYASDAFGPFIGFQTTVCYWISAWVGNVALLVAGVGYLSYFFPELKNPAIGSVVAIAILWGFVVLASFGARVAGRAQSFTASCMLVVVLGVGVIGWFWFDPQMFSQVYNGTGKSDTTAIITAASIALWGFLGVESAVVSSGQVDKPEYTVPRATVYGLLIASVCYVGSCTVIMGLVPHEELINSAAPFADAARYMFGETAGTVASILSIIACFGSISGWLILQSEGPRAGADQGLFPKFFSDVNKNDVPMKSLIFTGVLMSLVLLMTASPNLAKQFEIVILMSVFASLLPYMYALISLP…
Enterobacter gergoviae	GUT_GENOME146009	GUT_GENOME176719	PLP	2/12	d__Bacteria;p__Proteobacteria;c__Gammaproteobacteria;o__Enterobacterales;f__Enterobacteriaceae;g__Pluralibacter;s__Pluralibacter gergoviae	p__Proteobacteria; c__Gammaproteobacteria; o__Enterobacterales; f__Enterobacteriaceae; g__Pluralibacter	>GUT_GENOME176719_02911 MTLSIADQNKLDAFWSYCVKNRYFNIGYPESADFDYTMLERFLRFSINNCGDWGEYCNYLLNSFDFEKEVMEYFSGLFKIPFDESWGYVTNGGTESNMFGCYLGRELFPEGTLYYSKDTHYSVAKIVKLLRIKSQLIESQPSGEIDYDDLIAKIRLSGERHPIIFANIGTTVRGAVDNIAEIQRRIADLGIPREEYYLHADAALSGMILPFVDEPQPFTFADGIDSIGVSGHKMIGSPIPCGIVVARKRNVDRISVEIDYISAHDKTISGSRNGHTPLMMWAAVRSHTEAEWRRRIGHSLTMAKYAVDRFRAAGIEAMCHKNSITVVFPKPSEWVWKKHCLATSGNVAHLITTAHHLDSSRIDALIDDVIADLQQ…	>GUT_GENOME176719_02910 MGSVSAGTAHKMGLTALTLVTASNMMGSGVFMLPTNLAGVGYISLWGWLFTIIGVIAIALVFAKTSLITPRSGGIVAYASDAFGPFIGFQTTVCYWISAWVGNVALLVAGVGYLSYFFPILHNPVYGSITAIAILWAFIVLGSFGAKTAGRAQSFTASCMLIVVLGVGIVGWFWFEPKLFTEVYNGTGQSNGSAIVSAASIALWGFLGVESAVVSSGQVDNPERTVPRATVYGLLIASVCYVGSCTVIMGLVPHDELVKSAAPFADAARYMFGDMAGNIASAMSIIACFGSISGWLILQSEGPRAGAQQGLFPKIFADTNKHDVPMKGLIISGVLMSAVLLLTASPDLADQFKVVILMSVFASLLPYMYALISLP…
Klebsiella aerogenes	GUT_GENOME143727	GUT_GENOME143727	PLP	73/80	d__Bacteria;p__Proteobacteria;c__Gammaproteobacteria;o__Enterobacterales;f__Enterobacteriaceae;g__Klebsiella_B;s__Klebsiella_B aerogenes	p__Proteobacteria; c__Gammaproteobacteria; o__Enterobacterales; f__Enterobacteriaceae; g__Klebsiella_B	>GUT_GENOME143727_03975 MSLSIADQNKLDAFWSYCVKNRYFNIGYPESADFDYTMLERFLRFSINNCGDWGEYCNYLLNSFDFEKEVMEYFSGIFKIPFAESWGYVTNGGTESNMFGCYLGRELFPEGTLYYSKDTHYSVAKIVKLLRIKSQLVESQPDGEMDYDDLINKIRTSGERHPIIFANIGTTVRGAVDNIAEIQKRIAALGIPREDYYLHADAALSGMILPFVEDPQPFTFADGIDSIGVSGHKMIGSPIPCGIVVAKKANVDRISVEIDYISAHDKTISGSRNGHTPLMMWAAVRSHTDAEWHRRIGHSLNMAKYAVDRFKAAGIDALCHKNSITVVFPKPSEWVWKKHCLATSGNVAHLITTAHHLDSSRIDALIDDVIADLAQ…	>GUT_GENOME143727_03976 MGSVSAGTAQKMGLTALTLVTASNMMGSGVFMLPTNLAGVGYISLWGWLFTIIGVIALALVFAKTSLITPRAGGIVAYASDAFGPFIGFQTTICYWISAWIGNVALLVAGVGYLSYFFPALHNPVYGCITAIAILWAFIALGSLGAKTAGRAQSFTASCMLVVVLGVGIVGWFWFDPKMFSEVYNGTGNSDSSAIVSAASIALWGFLGVESAVVSSGQVENPERTVPRATVYGLLIASVCYVGSCTVIMGLVPHAELVKSAAPFADAARYMFGDMAGNIASALSIIACFGSISGWLILQSEGPRAGAKQGLFPQIFAETNKNDVPMKGLIISGVLMSLVLLLTASPDLAKQFQVVILMSVFASLLPYMYAIIALP…
Plesiomonas shigelloides	GUT_GENOME147542	GUT_GENOME147542	pyruvoyl/PLP	12/12	d__Bacteria;p__Proteobacteria;c__Gammaproteobacteria;o__Enterobacterales;f__Enterobacteriaceae;g__Plesiomonas;s__Plesiomonas shigelloides	p__Proteobacteria; c__Gammaproteobacteria; o__Enterobacterales; f__Enterobacteriaceae; g__Plesiomonas	>GUT_GENOME147542_00056 (pyruvoyl,hdcA) MRAPKIDKTAISPFDQYCDGYGAPGAQGLGYVSVLKVSSGSVYKTDDDLLDGIVAYDRAECNDAYVGQINMLTASSFCGLAGQVWGHDLAVHEDIHDNKIKPVLSIEQYDGTMLDVFDAQPLLDAGKELFGTESNRRFPLLPGAHVICANKSVTAYRPKDDVLHEGEAYGVWSFIAISLSHDRDNCADLFIEDAGIWTKNDSEADLKKFLEEHRTSVAWSVIACGKDSHVLFDRTYVGFSYTIMKPGEIGTALTCAPYATLARNAIPTRGFHSLNNMQLNEWLADRNLPRLSK > GUT_GENOME147542_00374 (PLP, hdcA) MTLSIENQNKLDAFWAHCVKNQYFNIGY…	>GUT_GENOME147542_00057 (pyruvoyl, hdcP) MMAEMSGSSAHKIGLAALTLVTASNMMGSGVFMLPTNLAGVGYISLWGWVITIIGVIALALVFAKSSLINPRIGGIVSYAKDAFGPFVGFQSTICYWISAWIGNVALLVAGVGYLSYFFPALHDPVYSCITSIVILWAFVLLGSFGADIAGRSQSFTATCMLIVVLGVGFIGWFWFKPDNFTQVYNATGKSDLQAVMSAASIALWGFLGVESAVVSTGQVKDPERTVPKATVFGLLITAICYVSSCTVIMGIVPHEVLVHSPAPFASAASYMFGPLAGKVASALSIIACFGSLSGWLILQSEAPRAAAKDGIFPAFFAETNKNNVPVKSLVFTGVLMSLVLFMTASPNLAKQFEIVIL…
MGYG-HGUT-00536	GUT_GENOME014975	GUT_GENOME014975	pyruvoyl	2/2	d__Bacteria;p__Fusobacteriota;c__Fusobacteriia;o__Fusobacteriales;f__Fusobacteriaceae;g__Cetobacterium_A;s__MGYG-HGUT-00536	p__Fusobacteriota; c__Fusobacteriia; o__Fusobacteriales; f__Fusobacteriaceae; g__Cetobacterium_A	>GUT_GENOME014975_01372 MSMEEKRNQTVSTGTNSWRKVRAPKIDKTAISPYDRYCDGYGAPGAYGNGYVSVLKVSVGTVKKTDDFLLDGIVSYDRAEINDAYVGQINMLTASSFCGVAGQVWGHDLAVHESIENKEIEELFRLEQFDGTPLKIYDGKPLLEAGVELFGTEKNRRFPTAPGAHVICANKGITAYRPKEGEPLKEGEAYGVWCFIALSLSNDRDNCADLFIEDAGLWTKNDNPEDLKKFLEDHRKAVAWSIVECGKDSHVVFERSYISFAYVIMKPGEIGTSLTCAPYVTLARDAVPEEGFPSLNHTNLSQWLDDMKFKPLIYNYKK	>GUT_GENOME014975_01374 MADDDKKLGLFALVGVVISAMIGGGVYNLPQNMAQNASAGAILIAWIITGIGIWFVANTFRILASARPEDTAGIYTYGEQGFGKFVGFLSAWGYWICNCFANIGYAVLLMDSLNYFFPGYFTGGNNIWSILGGSIVLWIMYFVILSGVKGATSINIIGTIGKLVPLGIFLFVLLIFFKLSLFFTDFWGLKAFPQLHDADLGSLFTQVKSTMLVTLWVFIGIEGAVVVSDRAKSQKLVSKATLLGFLTCLFIYIGLSLLPIGTVPQGEISTMSPPSTGAVLGRLVGKWGDVLMNLGVMISVLSSWLVWTIMLAELPFMASKSGTFPKEFSKENKNGSASFSLLMSTFIMQTIMFIVYFSNNAWNLMIDITGVMVLP…
Fusobacterium ulcerans	GUT_GENOME096033	GUT_GENOME096033	pyruvoyl	56/64	d__Bacteria;p__Fusobacteriota;c__Fusobacteriia;o__Fusobacteriales;f__Fusobacteriaceae;g__Fusobacterium_A;s__Fusobacterium_A ulcerans	p__Fusobacteriota; c__Fusobacteriia; o__Fusobacteriales; f__Fusobacteriaceae; g__Fusobacterium_A	>GUT_GENOME096033_00071 MEKESKVRAPRIDKTAISPYENYCDGYGAPGAQGNGYVSVLKVSVGTVEKTDDFLLDGIVSYDRAEINDAYVGQINMLTASSFCGIAGQVWGHDLAAHDDVAANKIKPVLEATQFDGSKLPVYDAKPLLEAGIELFGVEKERRFTLVPGAHTICANKGVTAYRPKEDRPLKEGEAYGVWCFIALSLSADRDNCADLFIEDAGLWTKNDNAEELKEFLEEHRKSVVWSVVSCGQDSDVLFERSYVGFAYTIMKPGEIGTSLTCAPYVSLARNAVPTNGFNSLNGMTLTEWLKDMKFDSLVEKRKKSCCNK	>GUT_GENOME096033_00070 MSTENSSTQNTASTKKLGVLALAGLVISAMIGGGIFNLPQNMAQSASAGAVGIAWIITGIGMYFLTNTFRVLSTVVPDAKSGIYSYARLGFGKFVGFLMAWGYWLSAVFANVGYAILLMDSLNYFFPPHFKGGNNLPSVIGGSILIWAMYFMIMAGVRQAASINMIGTIAKLVPIALFILVSIFVFKFSMFHTNFWGDETIKSLHDVDLGNLGGQIKSTMLVTLWSFIGIEGAVVISDRAESQAAVSKATLIGFLLCLLSYMAISMLPFGNLSQGELSVLAPPSTAPILADVVGKWGSWFMNIGVIIALLSSWLVWTVLLAELPYACAKDGTFPKVFAKVNKNGTPSFSLLVSSIAMQVTMIFVYFASNAWNVML…
Cetobacterium somerae	GUT_GENOME096407	GUT_GENOME096407	pyruvoyl	9/9	d__Bacteria;p__Fusobacteriota;c__Fusobacteriia;o__Fusobacteriales;f__Fusobacteriaceae;g__Cetobacterium_A;s__Cetobacterium_A somerae	p__Fusobacteriota; c__Fusobacteriia; o__Fusobacteriales; f__Fusobacteriaceae; g__Cetobacterium_A	>GUT_GENOME096407_00461 MKIDKTAISFYEDYCDGYGAPGSTGNGYVSVLKVSVGTVPKTDDILIDGIVAYDRAEVNDAYVGQINMLTASSFCGLAGQVWGYDLAKHDSIAEDSNPTVLEVPQFDGSILKVYDAKPLLEAGVELFGTESKRRFTPLPGSHMICANKGVTAYRPTENREFKENEGYGVWCFIAISIAKDRDKDASLFIEDAGIWTENDNPEDLKKFLEDHRKAIVWSVVECGKDSHVAYDRTYVGFAYTIMKPGEIGTSLTCGPYVTLARKAVPEKGFGELNNLTLSQWLDVQGLEPIVKK	>GUT_GENOME096407_00459 MADDNKKLGLVALTAVVISAMIGGGVFNLPQNMAQSAGAGAITIAWVITGVGMWFVANTFRILAEARPDATTGIYAYGELGFGNFTGFLMAWGYWICNCFANIGYAVLLMDSLNYFFPGYFTGGNNFNSVIGGSLVIWIIYFIVLAGVKGATSLNTIGTIGKLVPIVLFLLITAFFFKVGFFFTNFWGTETITTLSDKPLGSLLSQVKGTMLVTLWVFIGIEGAVVVSDRAKDQAEVGKATLLGFLGCLILYVLLSLLPLGHYSQGQLSNMAAPSTAAVLGGIVGQWGDWLMNIGVMIAILSSWLVWTIMLAELPFAAAKGKTFPKAFAKVNKNDSPSFSLLISSIIMQVTMIVVYFSNNAWNLMLSITGVMVLP…
Fusobacterium varium B	GUT_GENOME143604	GUT_GENOME143604	pyruvoyl	61/69	d__Bacteria;p__Fusobacteriota;c__Fusobacteriia;o__Fusobacteriales;f__Fusobacteriaceae;g__Fusobacterium_A;s__Fusobacterium_A varium	p__Fusobacteriota; c__Fusobacteriia; o__Fusobacteriales; f__Fusobacteriaceae; g__Fusobacterium_A	>GUT_GENOME143604_00236 MEKETKVRAPRIDKTAISPYENYCDGYGAPGAQGNGYVSVLKVSVGTVEKTDDFLLDGIVSYDRAEINDAYVGQINMLTASSFCGIAGQVWGHDLAAHDDVAAKKIQPVLEATQFDGSKLPVYDAKPLLEAGIELFGVEKERRFTLVPGAHTICANKGVTAYRPKEDRPLKEGEAYGVWCFIALSLSADRDNCADLFIEDAGLWTKNDNAEDLKKFLEEHRKSVVWSVVSCGQDSDVLFERTYVGFAYTIMKPGEIGTSLTCAPYVSLARNAVPTNGFNSLNEMTLTEWLKDMKFDSLVEKRKNSCCNK	>GUT_GENOME143604_00237 MSTENSSTPNTTNTKKLGVIALAGLVISAMIGGGIFNLPQNMSQSASAGAVGIAWIITGIGMYFLTNTFRVLSTVVPDAKSGIYSYARLGFGKFVGFLMAWGYWLSAVFANVGYAILLMDSLNYFFPPHFKGGNNLPSVIGGSILIWAMYFMIMAGVRQATSINTIGTIAKLVPIALFILVSLFVFKISMFHTNFWGDETIKSLHDVDLGSLGGQIKSTMLVTLWSFIGIEGAVVISDRAESQAAVSKATLIGFLLCLLSYMAISMLPFGNLSQGELSVLAPPSTAPILADVVGKWGSWFMNIGVIIALLSSWLVWTVLLAELPYACAKDGTFPKIFAKVNKNGTPSFSLLVSSIAMQITMIFVYFASNAWNVML…
MGYG-HGUT-02574	GUT_GENOME151017	GUT_GENOME032015	pyruvoyl	7/10	d__Bacteria;p__Fusobacteriota;c__Fusobacteriia;o__Fusobacteriales;f__Fusobacteriaceae;g__Fusobacterium_A;s__Fusobacterium_A ulcerans_A	p__Fusobacteriota; c__Fusobacteriia; o__Fusobacteriales; f__Fusobacteriaceae; g__Fusobacterium_A	>GUT_GENOME032015_01867 MEKETKVRAPRIDKTAISPYENYCDGYGAPGAQGNGYISVLKVSVGTVEKTDDFLLDGIVSYDRAEINDAYVGQINMLTASSFCGIAGQVWGHDLAAHDDVAAKKIQPVLEAIQFDGSKLPVYDAKPLLEAGMELFGVEKERRFTLVPGAHTICANKGVTAYRPKEDRPLKEGEAYGVWCFIALSLSADRDNCADLFIEDAGLWTKNDNAEELKEFLEEHRKSVAWSVVSCGQDSDVLFERTYVGFAYTIMKPGEIGTSLTCAPYVSLARNAVPTNGFNSLNEMTLTEWLKDMKFDSLAEKRKNSCCSK	>GUT_GENOME032015_01868 MSTENSSTSNTTNTKKLGVIALAGLVISAMIGGGVYNLPQNMAQSASAGAVGVAWIITGIGMYFLTNTFRVLSTVVPDAKSGIYSYARLGFGKFVGFLMAWGYWLSAIFANVGYAILLMDSLNYFFPPHFKGGNNLPSVIGGSILIWLMYFMIMAGVRQATSINTIGTIAKLVPIAVFILVCLFVFKISMFHTNFWGDETIKSLHDVDLGNLGGQIKSTMLVTLWSFIGIEGAVVISDRAESQAAVSKATLIGFLLCWLSYVAISMLPFGTLSQGELSVLAPPSSASILADIVGKWGSWFMNAGVIIALLSSWLVWTMLLAELPYACAKDGTFPKIFAKVNKNGTPSFSLLVSSIGMQITMIFVYFASNAWNVML…
Lactobacillus vaginalis A	GUT_GENOME000067	GUT_GENOME000067	pyruvoyl	11/14	d__Bacteria;p__Firmicutes;c__Bacilli;o__Lactobacillales;f__Lactobacillaceae;g__Limosilactobacillus;s__Limosilactobacillus vaginalis_A	p__Firmicutes; c__Bacilli; o__Lactobacillales; f__Lactobacillaceae; g__Lactobacillus_H	>GUT_GENOME000067_00588 MSELDTKLNKLGVDRIAISPYKQWSRGYMEPGNLGNGYVTGLKVDAGVRDKTDDDVLDGIVSYDRAETKNAYIGQINMTTASSFTGPQGHCIGYDLLRNPEVDKAEPLFTEKQWDGSELPIYDAKPLQDALVEYFGVNDDRRHYPAPGSFIVCANKGVTAERPMNDSDMKPGQGYGVWSAIALSFAKDPSKDSSMFIEDAGVWETPNEDELIEYLKGRRKAIAKSIAECGQDANTSFKSSWIGFAHTMMEPGQIGNAITVAPYVSMPVDSIPGGSILTPDKDMEIMEDLTMPEWLDKMGYKSLTANGAVKY	>GUT_GENOME000067_00589 MADGNKQAEKMGLVGLIALCVSAMVGSGVFDLPKNMSMEAGVTAQFLSWIITGIGIWFIAEMFVILSDVKPDLTAGLYKYAQVGFGSFTGFFSAWAYFVCECAANAAYAVLVMSTLDYFFPGTFTGGNNWPSVIGASIITWAITALVLRGVEVSSGVQKIATAIMLAVVIVFLVSVLFHFNIHTFTTNMNATHSVPSVSDKPMGSVMHQLMNTMMVTLWLFGGIEGAVVMSGKAKNVKQVAPATVIGFVICLVMYALVGMLSLGAYSYGQLAKMTSPSTAYILTNIWHNNIGRDVIAIALLVAVFSSWISWIQMLAELPQHAAAEDGSFPRAFAKVSKKGEPVFSIIIATVLIEIIILIAHFDESAYQMLLTIVG…
Lactobacillus parabuchneri	GUT_GENOME006314	GUT_GENOME079561	pyruvoyl	1/11	d__Bacteria;p__Firmicutes;c__Bacilli;o__Lactobacillales;f__Lactobacillaceae;g__Lentilactobacillus;s__Lentilactobacillus parabuchneri	p__Firmicutes; c__Bacilli; o__Lactobacillales; f__Lactobacillaceae; g__Lactobacillus_G	>GUT_GENOME079561_01050 MSEFDKKLNTLGVDRISVSPYKKWSRGYMEPGNIGNGYVSGLKVDAGVVDKTDDMILDGIVSYDRAETKNAYIGQINMTTASSFSGVGGTVLGYDILRNPEVDKAKPLFTEKQWDGSELPIYDAKPLQDTLVEYFGTKDDMRHYPAPGAFVCCANKGVTAERPKNDEDMKPGQGYGVWSAIAISFAKDPTKYSSMYVEDAGVWETPNEDELIEYLKGRRNAMAKSIAACGENTAGENGGAVFTSSWIGFAHAMMKPGQVGNAITVAPYIAMPVDSIPGGSILTPDTDMDIMQNLTMPEWLDKMGYQSLTKDGNIKY	>GUT_GENOME079561_01049 MDDAERAKKAEAGKMGFVGLVALCVSAMVGSGVFDLPKNMSQVAGVTAQMLAWITTAIGIWFIAETFVILSDVKPDLQAGLYKYGEVGFGPFTGFFTAWGYFVCECAANAAYAVLTMSTLDYFFPGTFTGGNNWPSVIGASIITWALTALVLRGVEVSSSVQKFATAIMLAVVVVFLVTVIAHFNLNTFTTNANATQSIPSRGDKPMGSVMHQLMSTMMVTLWLFGGVEGAVVMSGKARNPRQVPKATITGFIICIIMYTLVGMLSLGVYSYGQLAHLTSPSTAYILTDLWHSTIGRDVITVALLFAVFSSWISWIQMLAELPQHAASEDGAFPRAFAHVSKRNVPDFSVIMATLVIQVIIIIAHFDLNAYQMLL…
MGYG-HGUT-01336	GUT_GENOME096057	GUT_GENOME005918	pyruvoyl	18/53	d__Bacteria;p__Firmicutes;c__Bacilli;o__Lactobacillales;f__Lactobacillaceae;g__Limosilactobacillus;s__Limosilactobacillus reuteri	p__Firmicutes; c__Bacilli; o__Lactobacillales; f__Lactobacillaceae; g__Lactobacillus_H	>GUT_GENOME005918_00002 MSELDTKLHKLGVDRIAISPYKQWSRGYMEPGNIGNGYVTGLKVDAGVRDKTDDEVLDGIVSYDRAETKNAYIGQINMTTASSFTGPQGHCIGYDLLRNPEVDTAEPLFTVKQWDGSELPIYDAKPLQDSLVEYFGTNDNRRHYPAPGSFIVCANKGVTAERPMNDSDMKPGQGYGVWSAIALSFAKDPAKDSSMFIEDAGVWETPNEDELIEYLKGRRKAIAKSIAECGQDANTSFKGSWIGFAHAMMEPGQIGNAITVAPYVSMPVDSIPGGSILTPDTDMDIMENLTMPKWLDKMGYKSLTANGAIKY	>GUT_GENOME005918_00001 MADNKPQAEKLGLVGLIALCVSAMVGSGVFDLPKNMSMEAGVTAQIISWIITGIGIWFIAEMFVILSDVKPDLTAGLYKYAQVGFGSFTGFFSAWAYFVCECAANAAYAVLVMSTLDYFFPGTFTGGNNWPSVIGASIITWAITALVLRGVEVSSTVQKIATAIMLAVVVVFLVSVLFHFNVHTFTTNMSATHSVPSLSDKPMGSVMHQVMNTMMVTLWLFGGIEGAVVMSGKAKNVKQVAPATVIGFVVCLVMYALVGMLSLGAYSYGQLAKMTSPSTAYILTNVWHNNIGRDVIAIALLVAVFASWISWIQMLAELPQHAAAEDGSFPRAFAKVSKTGEPVFSIIIATIVIEIIILIAHFDESAYQMLLTIVG…
Lactobacillus vaginalis	GUT_GENOME254740	GUT_GENOME104645	pyruvoyl	3/31	d__Bacteria;p__Firmicutes;c__Bacilli;o__Lactobacillales;f__Lactobacillaceae;g__Limosilactobacillus;s__Limosilactobacillus vaginalis	p__Firmicutes; c__Bacilli; o__Lactobacillales; f__Lactobacillaceae; g__Lactobacillus_H	>GUT_GENOME104645_00648 MSELDTKLNKLGVDRIAISPYKQWSRGYMEPGNLGNGYVTGLKVDAGVRDKTDDDVLDGIVSYDRAETKNAYIGQINMTTASSFTGPQGHCIGYDLLRNPEVDKAEPLFTEKQWDGSELPIYDAKPLQDALVEYFGVNDDRRHYPAPGSFIVCANKGVTAERPMNDADMKPGQGYGVWSAIALSFAKDPSKDSSMFIEDAGVWETPNEDELIEYLKGRRKAIAKSIAECGQDANTSFKSSWIGFAHTMMEPGQIGNAITVAPYVSMPVDSIPGGSILTPDKDMEIMEDLTMPEWLDKMGYKSLTANGAVKY	>GUT_GENOME104645_00649 MADSDKSQAAKLGLMGLIALCVSAMVGSGVFDLPKNMSMEAGLTAQIISWVVTGIGIWFIAQMFVILSDVKPDLTAGLYKYAQVGFGSFSGFFTAWAYFVCECAANAAYAVLTMSTLDYFFPGTFTGGNNWPSVIGASIITWAITALVLRGVEVSSKVQQVATVVMLAVVCVFIVTVIAHFNFHTFTLNANATHTISSVSDKALGSVTHQVMNTMMVTLWLFGGIEGAVVMSGKARNVKQVPTATITGFIICLVMYALVGTLSLGAYSYGQLANMTSPSTAYILTNLWHSNLGRDVITVALLFAVFSSWISWIQMLAELPQHAAKEDGSFPKKFAETNKSGTPAFSIIVATIVIEVIILIAHFDESAYQMLLTIV…
Intestinibacter bartlettii	GUT_GENOME000245	GUT_GENOME002069	pyruvoyl	2/87	d__Bacteria;p__Firmicutes_A;c__Clostridia;o__Peptostreptococcales;f__Peptostreptococcaceae;g__Intestinibacter;s__Intestinibacter bartlettii	p__Firmicutes_A; c__Clostridia; o__Peptostreptococcales; f__Peptostreptococcaceae; g__Intestinibacter	>GUT_GENOME002069_02487 MKKADEILREFGISRVALNKGTKYSKGFMEDGNIGEGYVAGLKVDAGTRKKTDDNVLDNIVSYDRAESKNAYMGQINMITASSFTGLQGSTLGYDILRNPEVDKANSLFSVKQWDGSELPIYDSKPLQNALVEYFGTEQERRHPLTPGAMSICANKGVVASRPKENRELNEDEGYGVWSAIAISFAEDNTKDSDMFVEDAGIWKDPSEDKLVEYLNEKRHAIANSIAECGEDNHVRYKSSWIGFAYTMMEPGEIGNAITVGPYFTFPITAIPNGDINKPEESFYSLQDIDLSQWLDKMGYESLTKYGIKY	>GUT_GENOME002069_02488 MSPQKENLNLNNTENQKNGSKKLGLWALTAVVLSAMVGGGIYDLPQNMAVHAGAIGQIFSWLITGFIMWFIVKSFMILTDIYPEYKTGLYQYVEKGFGGYAGFFTSWGYWICECFANVTYSVLLMSTLDFFFPGKFTGGNNISSIIGGSIILWLMSLLILNGVKAASSVEIAGTLGMLLTTAIFLVVMAISFNWGSFTTNMFANHAVPHLNDKDLGSLQHQISSTMMTTLWVFGGVEGAVVLSDKAKSQDEVKKATHLGFVICLILYALATLLPLGLKSYGQIASMQSPSSGVLLSIVIGPAGRVIIAVGVIVAILASWLTWTLMLSEMPYAAAKAKHFPKQFARTNKNDIPYVSLITSSIIMEIIIILTHFSTQ…
GCA-900066935 sp900066925	GUT_GENOME000290	GUT_GENOME000290	pyruvoyl	3/3	d__Bacteria;p__Firmicutes_A;c__Clostridia;o__Peptostreptococcales;f__Peptostreptococcaceae;g__GCA-900066935;s__GCA-900066935 sp900066925	p__Firmicutes_A; c__Clostridia; o__Peptostreptococcales; f__Peptostreptococcaceae; g__GCA-900066935	>GUT_GENOME000290_02108 MNKNLEEQRNRTIGVGPKKVRKVRAAKVDKTAISPYNRYCDGYGMPGAYGNGYVSVLTVSVGTVKKTDDFLLDGIVSYDRAEINDAYVGQINMLTASSFCGIAGQVWGYDLATHEAIADEKEEPLFYVEQYDETPLKVYDAKPLLEAGIELFGTEKNRRFTTAPGAHVICANKSVTSYRPKEDRPLKDGEAYGVWSFIAISLSNDRDNCADLFIEDAGLWTKNDNEEDLRKFLEKHRKAVAWSVKECGRDSHVVFDRTYVGFAYTIMKPGEIGNALTCAPYVTLARDAVPESGFPSLNTLTLNEWLDEMNFKPLTECTQK	>GUT_GENOME000290_02107 MSDKSSSKTDNNSTKKLGVVALAGVVISAMLGGGVYNLPQNMAQHASAGAILIAWIITGIGMWFIANTFRVLAAAKPDVTTGIYAYGELGFGKFTGFLMAWGYWICNSFANVGYAVLLMDSLNYFFPSYFTGGNNWLSIICGSIVLWIIYFAVLSGVKQASFLNIIGTIGKLVPLAIFLLVIAISFKASLFFTDFWGLKTVASVHDSSLGGLLPQVKSTMLVTLWVFTGIEGAVVVSGRAKSQKDVGKATFLGFLICLLLYTALSLLPLGVVPQGTVSKMAPPSTAAVLMTVIGKWGSIIMNVGVIIAILSSWLIWTVMLSELPFAAAKGGTFPKIFTKENKNEAPAFSLLASTIVMQIILICVHFTGNAWNMML…
Paeniclostridium sordellii	GUT_GENOME000760	GUT_GENOME000760	pyruvoyl	5/8	d__Bacteria;p__Firmicutes_A;c__Clostridia;o__Peptostreptococcales;f__Peptostreptococcaceae;g__Paeniclostridium;s__Paeniclostridium sordellii	p__Firmicutes_A; c__Clostridia; o__Peptostreptococcales; f__Peptostreptococcaceae; g__Paeniclostridium	>GUT_GENOME000760_01801 MNKNLESQRNQTIGVGPRKVRKVRAAKVDKTAISPYNRYCDGYGMPGAYGNGYVSVLTVSVGTVKKTDDFLLDGIVSYDRAEINDAYVGQINMLTASSFCGIAGQIWGYDLATHLNIANEEEKPLFDVEQFDGTPLHVYDAKPLLEAGIELFGTEKNRRFPTVPGAHVICANKSVTSYRPKENRPLKEGEAYGVWSFIAISLSNDRDNCADLFIEDAGLWTKNDNEEDLRKFLEKHRKAVAWSVKECGRDSHVVFDRTYVGFAYTIMKPGEIGNALTCAPYVTLARDAVPESGFSSLNQLTLNDWLDEMDFKPLTECTQK	>GUT_GENOME000760_01800 MSDKSSSSKAKDNSTKKLGVVALAGVVISAMLGGGVYNLPQNMAQHASAGAILIAWIITGFGMWFIANTFRVLAAARPDVTTGIYAYGELGFGKFTGFLMAWGYWICNSFANVGYAVLLMDSLNYFFPSYFTGGNNWLSIVCGSIVLWIIYFAVLSGVKQAAFLNVIGTIGKLVPLAIFILVLAISFKVSLFFTDFWGLKTVVSVHDSALGGLLPQVKSTMLVTLWVFTGIEGAVVVSGRAKSQKDVGKATFLGFLICLLLYTALSLLPLGVVPQGTVSKMAPPSTAAVLMTVMGKWGSIIMNIGVIIAILSSWLIWTVMLSELPYAAAKGGTFPKVFTKENKNEAPSFSLLASTIVMQIILICVHFTGNAWNMM…
Staphylococcus epidermidis	GUT_GENOME000587	GUT_GENOME231692	pyruvoyl	3/421	d__Bacteria;p__Firmicutes;c__Bacilli;o__Staphylococcales;f__Staphylococcaceae;g__Staphylococcus;s__Staphylococcus epidermidis	p__Firmicutes; c__Bacilli; o__Staphylococcales; f__Staphylococcaceae; g__Staphylococcus	>GUT_GENOME231692_00149 MKKTDEILREFGISRVALNKGTKYSKGFMEDGNIGEGYVAGLKVDAGKRKKTDDNVLDNIVSYDRAESKNAYMGQINMITASSFTGLQGSTLGYDILRNPEVDKANSLFSVKQWDGSELPIYDSKPLQNALVEYFGTEQERRHPLTPGAMSICANKGVVASRPKENRELNEDEGYGVWSAIAISFAEDNTKDSDMFVEDAGIWKDPSEDKLVEYLNEKRHAIANSIAECGEDNHVRYKSSWIGFAYTMMEPGEIGNAITVGPYFTFPITAIPNGDINKPEESFYSLQDIDLSQWLDKMGYESLTKYGIKY	>GUT_GENOME231692_00148 MSPQKENSNLNNTENQKNGSKKLGLWALTAVVLSAMVGGGIYDLPQNMAVHAGAIGQIFSWLITGFIMWFIVKSFMILTDIYPEYKTGLYQYVEKGFGGYAGFFTSWGYWICECFANVTYSVLLMSTLDFFFPGKFTGGNNISSIIGGSIILWLMSLLILNGVKAASSVEIAGTLGMLLTTAIFLVVMAISFNWGSFTTNMFANHAVPHLNDKDLGSLQHQISSTMMTTLWVFGGVEGAVVLSDKAKSQDEVKKATHLGFVICLILYALATLLPLGLKSYGQIASMQSPSSGVLLSIVIGPAGRVIIAVGVIVAILASWLTWTLMLSEMPYAAAKAKHFPKQFARTNKNDIPYVSLITSSIIMEIIIILTHFSTQ…
Staphylococcus hominis	GUT_GENOME142576	GUT_GENOME078019	pyruvoyl	1/47	d__Bacteria;p__Firmicutes;c__Bacilli;o__Staphylococcales;f__Staphylococcaceae;g__Staphylococcus;s__Staphylococcus hominis	p__Firmicutes; c__Bacilli; o__Staphylococcales; f__Staphylococcaceae; g__Staphylococcus	>GUT_GENOME078019_02106 MNKTDEILKEIGINRIALNSGSKYSKGFMEDGNIGEGYVAGLKVDAGTRIKTDDNILDNIVSYDRAEAKNAYMGQINMITASSFTGLQGSTLGYDILRNPEVDKAKPLFTVKQWDDSELPIYDSKPLQNALVEYFGTEQERRHPLTPGAMSICANKGVVASRPKDNRELKEDEGYGVWSAIAISFAEDNTKDSDMFVEDAGIWKDPSEEKLVEYLNNKRHAIANSIAECGEDNHVRYKSSWIGFAYTMMEPGEIGNAITVGPYFTFPITAIPNGDINKPEESFYSLQDMNLNEWLEKMNYESLTKNGIKY	>GUT_GENOME078019_02105 MSQNKEDTNINEKTKDNSKKLGLMALTAVVLSAMVGGGIYDLPQNMAVHAGAIGQICAWIITGFIMWFIVKSFMILTDVYPEYKTGLYQYVEKGFGGYAGFFTSWGYWICECFANVTYSVLLMATLDFFFPGKFTGGNNIWSIIGGSIILWLMSFLILNGVKAASSVEIAGTVGMLITTAIFIVMMAISFNWGSFTTNMFANHPIPHLNDKDLGSLQHQISSTMMTTLWVFGGVEGAVVLSDKAKSQNEVKTATHLGFVICLILYALATLLPLGLRSYGQIAAMKSPSSGVLLSLVIGPAGRVIIAIGVIVAILASWLTWTLMLSEMPYAAAKAEHFPKQFARTNKNDIPYVSLITSSIIMEIIIILTHFSTEAF…
