# Supplementary material for: The taxonomic distribution of histamine-secreting bacteria in the human gut microbiome
Source: BMC Genomics. 2021 Sep 26;22:695. doi: 10.1186/s12864-021-08004-3 (PMC8465708; doi:10.1186/s12864-021-08004-3)
Supplement: Supplementary file 4 — Additional file 4 Table S4. Enriched HSB of UHGG in IBD studies. This table corresponds to the species in Fig. 3of the main text. (XLSX 13 kb) [file 12864_2021_8004_MOESM4_ESM.xlsx]

## Sheet: Table_S4
Table S4. Enriched HSB of UHGG in IBD studies. This table corresponds to the species in Figure 3 of the main text. Enriched species with corresponding q values were shown. The cutoff of q values for different methods/studies can be found in the Methods section.
IBD studies		Nielson_2014			Brantley_2017			HMP2			Franzosa_2019
		Methods
		Deseq2	MaAslin2	Lefse	Deseq2	MaAslin2	Lefse	Deseq2	MaAslin2	Lefse	Deseq2	MaAslin2	Lefse
Species	Phylum
Bifidobacterium gallicum	Actinobacteriota	#N/A	#N/A	#N/A	2e-06	#N/A	#N/A	#N/A	#N/A	#N/A	0.00013	#N/A	#N/A
Eggerthella		1.8e-07	2.2e-11	#N/A	4.9e-22	2.8e-07	2.9e-09	#N/A	#N/A	#N/A	0.00035	#N/A	#N/A
MGYG-HGUT-01207
Eggerthella		#N/A	#N/A	#N/A	2.1e-14	1.6e-06	6.3e-09	#N/A	#N/A	#N/A	0.0028	#N/A	#N/A
MGYG-HGUT-02451
Eggerthella lenta		7.2e-17	3e-12	2.5e-13	1e-20	7.3e-07	3.7e-07	8.2e-33	3.1e-20	4.1e-28	3.2e-07	#N/A	#N/A
Eggerthellaceae		#N/A	#N/A	#N/A	6.6e-12	1.1e-06	1e-07	#N/A	#N/A	#N/A	1.5e-06	#N/A	#N/A
MGYG-HGUT-00767
Gordonibacter		4.8e-21	2.9e-12	1.7e-15	4.4e-09	0.00021	1.4e-05	#N/A	#N/A	#N/A	#N/A	#N/A	#N/A
MGYG-HGUT-02442
Gordonibacter massiliensis		6.1e-11	2.5e-14	9.9e-19	6.6e-08	1.6e-05	1.6e-06	#N/A	#N/A	#N/A	#N/A	#N/A	#N/A
Gordonibacter pamelaeae		7.5e-10	1.2e-08	3.1e-10	6.1e-14	0.0018	2.2e-05	#N/A	#N/A	#N/A	#N/A	#N/A	#N/A
Gordonibacter urolithinfaciens		5.1e-15	2e-13	6.3e-15	#N/A	#N/A	#N/A	#N/A	#N/A	#N/A	#N/A	#N/A	#N/A
Bacteroides	Bacteroidota	#N/A	#N/A	#N/A	#N/A	#N/A	#N/A	#N/A	#N/A	#N/A	0.0083	#N/A	#N/A
MGYG-HGUT-01780
Bacteroides		#N/A	#N/A	#N/A	#N/A	#N/A	#N/A	4e-11	0.049	1.6e-07	0.0079	#N/A	#N/A
MGYG-HGUT-02561
Bacteroides		#N/A	#N/A	#N/A	#N/A	#N/A	#N/A	1.8e-08	#N/A	2.6e-07	#N/A	#N/A	#N/A
MGYG-HGUT-02585
Bacteroides		#N/A	#N/A	#N/A	#N/A	#N/A	#N/A	2e-22	9.3e-05	5.9e-15	0.002	#N/A	#N/A
MGYG-HGUT-02717
Bacteroides oleiciplenus		#N/A	#N/A	#N/A	#N/A	#N/A	#N/A	1.7e-20	0.028	1.3e-10	8.1e-05	#N/A	#N/A
Lactobacillus vaginalis_A	Firmicutes	#N/A	#N/A	#N/A	#N/A	#N/A	#N/A	#N/A	#N/A	#N/A	4.5e-31	0.0081	0.00022
Cellulosilyticum	Firmicutes_A	#N/A	#N/A	#N/A	#N/A	5e-06	1.5e-07	#N/A	#N/A	#N/A	#N/A	#N/A	#N/A
MGYG-HGUT-00555
Clostridium baratii		#N/A	#N/A	#N/A	#N/A	#N/A	#N/A	8.7e-24	#N/A	#N/A	4.3e-21	0.0013	8.5e-07
Clostridium perfringens		3.9e-15	1.1e-06	4.5e-08	2e-33	4.7e-05	2.3e-06	6.3e-34	0.0068	0.00055	1.1e-34	0.0019	1.6e-07
GCA-900066935		#N/A	#N/A	#N/A	1.8e-07	0.015	0.0032	#N/A	#N/A	#N/A	8.4e-23	0.0032	3.7e-06
sp900066925
Paeniclostridium sordellii		#N/A	#N/A	#N/A	#N/A	#N/A	#N/A	#N/A	#N/A	#N/A	1.5e-14	0.015	1.5e-05
Cetobacterium somerae	Fusobacteriota	#N/A	#N/A	#N/A	#N/A	#N/A	#N/A	#N/A	#N/A	#N/A	1.1e-08	#N/A	#N/A
Citrobacter pasteurii		2.5e-14	#N/A	#N/A	7.1e-17	#N/A	#N/A	1.5e-73	4.8e-07	1.6e-07	2.1e-40	0.0011	1.5e-05
Fusobacterium		4.8e-09	#N/A	#N/A	7e-09	4.3e-08	1.6e-08	1.5e-15	7.4e-06	3.3e-07	8.5e-14	0.01	0.0009
MGYG-HGUT-02574
Klebsiella aerogenes		#N/A	#N/A	#N/A	3.6e-13	#N/A	#N/A	5.4e-47	0.00037	0.00085	1.4e-36	0.00015	9.4e-07
Raoultella ornithinolytica		#N/A	#N/A	#N/A	3.5e-25	0.047	#N/A	6.5e-20	0.00016	5.4e-06	1.9e-34	0.0067	0.00036
