# Supplementary material for: The taxonomic distribution of histamine-secreting bacteria in the human gut microbiome
Source: BMC Genomics. 2021 Sep 26;22:695. doi: 10.1186/s12864-021-08004-3 (PMC8465708; doi:10.1186/s12864-021-08004-3)
Supplement: Supplementary file 5 — Additional file 5 Table S5. One-tailed two-proportion Z tests for enriched HSB of UHGG in IBD and CRC studies. This table corresponds to the enriched proportion in Fig. 3of the main text. (XLSX 11 kb) [file 12864_2021_8004_MOESM5_ESM.xlsx]

## Sheet: Table_S5
Table S5. One-tailed two-proportion Z tests for enriched HSB of UHGG in IBD and CRC studies. This table corresponds to the enriched proportion in Figure 3 of the main text. Studies that showed significantly enriched HSB (p < 0.05) in IBD/CRC than healthy controls were labeled with asterisk symbols (*). The criteria for the enrichment of species can be found in the Methods section.
			Enriched species (proportion)
	Methods		Deseq2			MaAsLin2			LefSe
Study	all species	HSB	all species	HSB	p value	all species	HSB	p value	all species	HSB	p value
IBD
Nielsen 2014	2644	15	316 (0.12)	9 (0.60)	4.67E-08 *	360 (0.14)	7 (0.47)	4.42E-04 *	433 (0.16)	6 (0.40)	1.75E-02 *
Hall 2017	2356	23	695 (0.29)	14 (0.61)	1.17E-03 *	538 (0.23)	12 (0.52)	1.06E-03 *	454 (0.19)	10 (0.43)	4.01E-03 *
HMP2	2173	15	841 (0.39)	11 (0.73)	6.65E-03 *	450 (0.21)	9 (0.60)	3.29E-04 *	493 (0.23)	10 (0.67)	9.71E-05 *
Franzosa 2019	2825	25	1016 (0.36)	19 (0.76)	4.15E-05 *	422 (0.15)	9 (0.36)	4.07E-03 *	416 (0.15)	8 (0.32)	1.64E-02 *
CRC
Zeller 2014	2855	21	440 (0.15)	2 (0.10)	N/A	219 (0.08)	0 (0.00)	N/A	164 (0.06)	1 (0.05)	N/A
Feng 2015	3015	24	486 (0.16)	6 (0.25)	0.185	409 (0.14)	2 (0.08)	N/A	165 (0.05)	0 (0.00)	N/A
Vogtmann 2016	2640	18	219 (0.08)	2 (0.11)	N/A	4 (0.00)	0 (0.00)	N/A	7 (0.00)	0 (0.00)	N/A
Yu 2017	2694	23	399 (0.15)	6 (0.26)	0.112	106 (0.04)	1 (0.04)	N/A	66 (0.02)	0 (0.00)	N/A
